# Supplementary material for: Comparative transcriptome profile of the leaf elongation zone of wild barley (Hordeum spontaneum) eibi1 mutant and its isogenic wild type
Source: Genet Mol Biol. 2017 Oct 23;40(4):834–43. doi: 10.1590/1678-4685-GMB-2016-0321 (PMC5738607; doi:10.1590/1678-4685-GMB-2016-0321)
Supplement: Supplementary file 1 [file 1415-4757-gmb-1678-4685-GMB-2016-0321-Suppl01.xlsx]

## Sheet: Table S1
Genetics and Molecular Biology Copyright © 2017, Sociedade Brasileira de Genética. Printed in Brazil
Table S1 - The quality of Unigenes
		Length	distribution	of	Unigene						The	distribution	of	(N/lenth)%
sample	number/percent	100-500nt	500-1000nt	1000-1500nt	1500-2000nt	>=2000nt	N50	Mean	All Unigene	Length of all Unigene (nt)	0%~5%	5%~20%	20%~40%	40%~60%	60%~80%	80%~100%
23-19	number	56888	22545	6072	1556	594	634	499	87655	43736656	87655	0	0	0	0	0
	percent	0.649	0.2572	0.0693	0.0178	0.0068					1	0	0	0	0	0
eibil	number	56936	22343	6379	1691	659	649	504	88008	44337879	88008	0	0	0	0	0
	percent	0.6469	0.2539	0.0725	0.0192	0.0075					1	0	0	0	0	0
All	number	42102	22528	8832	3427	1910	859	645	78799	50790212	78799	0	0	0	0	0
	percent	0.5343	0.2859	0.1121	0.0435	0.0242					1	0	0	0	0	0
Table head
length distribution Unigene length distribution
sample Sample name
number/percent Amount or percentage
100-500nt 100-500nt sequences
500-1000nt 500-1000nt sequences
1000-1500nt 1000-1500nt sequences
1500-2000nt 1500-2000nt sequences
>=2000nt >2000nt sequences
N50[1] Unigene N50
Mean Unigene length mean
All Unigene Number of unigenes
Length of all Unigene (nt) Number of bases in unigenes
