# Supplementary material for: Comparative transcriptome profile of the leaf elongation zone of wild barley (Hordeum spontaneum) eibi1 mutant and its isogenic wild type
Source: Genet Mol Biol. 2017 Oct 23;40(4):834–43. doi: 10.1590/1678-4685-GMB-2016-0321 (PMC5738607; doi:10.1590/1678-4685-GMB-2016-0321)
Supplement: Supplementary file 2 [file 1415-4757-gmb-1678-4685-GMB-2016-0321-Suppl02.xlsx]

## Sheet: All-Unigene.23-19
Genetics and Molecular Biology Copyright © 2017, Sociedade Brasileira de Genética. Printed in Brazil
Table S2 - Distribution of unique-mapped reads of the assembled unigenes of 23-19 and eibi1.
Gene-ID	Depth	Coverage	Length	GC%	N%	Unique-mapped-Reads
Unigene39878_All	2	0.9037	270	0.5259	0	6
Unigene55535_All	1.8925	0.4977	428	0.4813	0	9
Unigene20442_All	10.5882	0.9338	408	0.3799	0	48
Unigene1242_All	27.6724	0.9885	696	0.4023	0	214
Unigene59544_All	1.875	0.85	240	0.5458	0	5
Unigene52106_All	230.069	0.9993	1474	0.6174	0	3769
Unigene23621_All	3.4749	0.8571	259	0.3861	0	10
Unigene10484_All	4.4602	0.7168	565	0.5522	0	28
Unigene66834_All	1.118	0.6832	322	0.5031	0	4
Unigene78141_All	7.6056	0.9765	213	0.6526	0	18
Unigene26606_All	4.0449	0.9708	445	0.6764	0	20
Unigene38191_All	15.4884	0.9535	645	0.5333	0	111
Unigene57089_All	7.6456	0.9563	412	0.415	0	35
Unigene65243_All	0.1202	0.1202	749	0.5581	0	1
Unigene55529_All	4.6063	0.5669	254	0.5669	0	13
Unigene56043_All	0.7282	0.4369	618	0.5324	0	5
Unigene56770_All	1.8121	0.8322	298	0.4899	0	6
Unigene4001_All	10.3776	0.5847	980	0.5235	0	113
Unigene17101_All	2.736	0.976	625	0.6144	0	19
Unigene65692_All	0.7055	0.2284	893	0.4782	0	7
Unigene40653_All	17.074	0.9871	933	0.4823	0	177
Unigene62879_All	1.887	0.3163	1097	0.6253	0	23
Unigene76976_All	1.6791	0.7687	268	0.6455	0	5
Unigene53680_All	8.8291	0.9241	316	0.5443	0	31
Unigene70924_All	1.3333	0.5889	270	0.3741	0	4
Unigene52377_All	40.4803	0.9782	458	0.6048	0	206
Unigene52904_All	118.627	0.9992	2445	0.4892	0	3225
Unigene49519_All	3.2773	0.8235	357	0.4846	0	13
Unigene19619_All	470.762	0.9894	1036	0.4151	0	5419
Unigene21135_All	3.4351	0.4166	917	0.4591	0	35
Unigene26506_All	1.6313	0.4231	1340	0.5052	0	25
Unigene38855_All	106.496	0.814	371	0.6792	0	439
Unigene9812_All	7.2	0.9411	475	0.4105	0	38
Unigene4746_All	1.6791	0.6306	268	0.3769	0	5
Unigene58439_All	2.9858	0.91	211	0.6161	0	7
Unigene57335_All	3.321	0.9004	271	0.7122	0	10
Unigene19019_All	1.92	0.6267	375	0.4053	0	8
Unigene31408_All	441.185	0.9909	439	0.467	0	2152
Unigene29276_All	4.4681	0.961	282	0.4894	0	14
Unigene62709_All	3.8942	0.9712	208	0.3462	0	9
Unigene38142_All	12.7833	0.9721	1218	0.4499	0	173
Unigene51497_All	24	0.9176	510	0.5078	0	136
Unigene27361_All	15.3965	0.9325	1362	0.3818	0	233
Unigene48613_All	12.9208	0.8168	1010	0.6594	0	145
Unigene32430_All	13.8144	0.984	873	0.6838	0	134
Unigene24497_All	12.0779	0.8831	231	0.5195	0	31
Unigene39112_All	78.8182	0.9788	330	0.6758	0	289
Unigene64158_All	5.2806	0.8852	392	0.5434	0	23
Unigene70621_All	1.1688	0.7481	385	0.3662	0	5
Unigene37294_All	4.182	0.9226	1033	0.4521	0	48
Unigene21237_All	4.2965	0.8304	796	0.4234	0	38
Unigene66978_All	2.2881	0.8927	354	0.3418	0	9
Unigene37509_All	1.8333	0.7667	540	0.5315	0	11
Unigene52711_All	20.1901	0.9011	263	0.4411	0	59
Unigene46384_All	69.4541	0.9653	403	0.4839	0	311
Unigene2530_All	2.027	0.8604	222	0.3694	0	5
Unigene5065_All	9.9324	0.9617	444	0.5856	0	49
Unigene48779_All	261.846	0.9723	1479	0.5396	0	4303
Unigene55351_All	2.3684	0.8083	266	0.4774	0	7
Unigene4489_All	56.4249	0.9948	386	0.6218	0	242
Unigene68310_All	0.7438	0.4256	242	0.3802	0	2
Unigene24435_All	28.7574	0.9586	338	0.7071	0	108
Unigene27821_All	59.434	0.99	901	0.4639	0	595
Unigene25121_All	47.5179	0.9885	697	0.5638	0	368
Unigene78072_All	0.7004	0.7004	257	0.4475	0	2
Unigene62382_All	3.5433	0.9961	254	0.3425	0	10
Unigene2455_All	6.0976	0.9946	369	0.5447	0	25
Unigene1384_All	5.7225	0.9769	692	0.435	0	44
Unigene15498_All	22.9747	0.7257	474	0.5105	0	121
Unigene53601_All	1.9355	0.3723	744	0.4126	0	16
Unigene44216_All	5.3659	0.9295	369	0.3821	0	22
Unigene32853_All	2.4862	0.8702	362	0.7017	0	10
Unigene9527_All	6.6364	0.8929	990	0.4081	0	73
Unigene52470_All	30.1195	0.9442	251	0.4263	0	84
Unigene30635_All	33.9844	0.9062	384	0.5807	0	145
Unigene76019_All	0.8795	0.6026	307	0.4397	0	3
Unigene38190_All	19.5824	0.9604	910	0.4209	0	198
Unigene20824_All	13.2193	0.9658	497	0.495	0	73
Unigene6264_All	3.4791	0.9969	983	0.4619	0	38
Unigene63905_All	3.4737	0.8035	285	0.3368	0	11
Unigene14382_All	3.4486	0.5327	1070	0.5766	0	41
Unigene43794_All	41.0508	0.94	866	0.6282	0	395
Unigene45821_All	7.3868	0.9151	1060	0.4679	0	87
Unigene61354_All	2.3077	0.9915	351	0.6496	0	9
Unigene22135_All	3.8969	0.866	485	0.534	0	21
Unigene41373_All	30.2479	0.9504	363	0.449	0	122
Unigene49720_All	4.0767	0.8432	287	0.3624	0	13
Unigene52118_All	72.1023	0.9356	528	0.3939	0	423
Unigene3379_All	3.6505	0.5351	641	0.4509	0	26
Unigene36144_All	125.167	0.8997	389	0.6221	0	541
Unigene27004_All	26.9951	0.9993	1430	0.5972	0	429
Unigene75931_All	3.5714	0.373	252	0.3651	0	10
Unigene45082_All	13.0986	0.9531	213	0.5962	0	31
Unigene78153_All	1.0204	0.4943	882	0.6451	0	10
Unigene68433_All	0.6716	0.541	268	0.3582	0	2
Unigene78024_All	1.7375	0.8224	259	0.4363	0	5
Unigene75110_All	0.786	0.786	229	0.5459	0	2
Unigene23257_All	8.5801	0.9006	493	0.6146	0	47
Unigene5096_All	12.4576	0.9548	354	0.5254	0	49
Unigene57135_All	1.3568	0.7915	398	0.6935	0	6
Unigene77759_All	4.3612	0.8546	227	0.4097	0	11
Unigene43939_All	2.8836	0.8094	593	0.4874	0	19
Unigene43334_All	67.5334	0.9331	673	0.4027	0	505
Unigene64701_All	0.3462	0.1654	780	0.441	0	3
Unigene45872_All	0.9585	0.1588	1228	0.4902	0	14
Unigene11841_All	235.566	0.9931	724	0.424	0	1895
Unigene78073_All	0.8372	0.8372	215	0.4651	0	2
Unigene41745_All	9.631	0.8819	542	0.5351	0	58
Unigene30747_All	29.0476	0.9259	378	0.6614	0	122
Unigene51425_All	13.0157	0.3072	892	0.5056	0	129
Unigene48906_All	10.6238	0.999	1042	0.4395	0	123
Unigene16459_All	266.568	0.9778	944	0.4915	0	2796
Unigene28578_All	21.3913	0.9913	345	0.5565	0	82
Unigene14597_All	85.758	0.9694	785	0.4433	0	748
Unigene14293_All	3.6	0.9055	275	0.3709	0	11
Unigene3449_All	130.976	0.9715	738	0.3428	0	1074
Unigene38789_All	11.0479	0.9461	334	0.4341	0	41
Unigene2856_All	10.1613	0.7903	310	0.6806	0	35
Unigene18135_All	4.6855	0.8655	461	0.4187	0	24
Unigene2221_All	0.8682	0.4309	622	0.3585	0	6
Unigene30086_All	2.1884	0.9179	329	0.5258	0	8
Unigene40701_All	57.1891	0.9881	1174	0.4957	0	746
Unigene1326_All	7.3953	0.9907	645	0.4171	0	53
Unigene65366_All	1.7442	0.9496	258	0.3915	0	5
Unigene73009_All	1.751	0.8093	257	0.5564	0	5
Unigene3304_All	3.1629	0.7284	313	0.3802	0	11
Unigene77086_All	1.9824	0.9075	227	0.6476	0	5
Unigene36180_All	33.1695	0.9951	407	0.4128	0	150
Unigene25336_All	30.4651	0.9961	774	0.5594	0	262
Unigene16603_All	251.929	0.983	1414	0.4066	0	3961
Unigene31032_All	8.1586	0.9348	353	0.5637	0	32
Unigene31185_All	37.5743	0.9191	606	0.5083	0	253
Unigene1798_All	150.76	0.8778	908	0.5694	0	1521
Unigene51170_All	142.251	0.869	1328	0.4428	0	2099
Unigene32130_All	2.0127	0.5906	1573	0.4889	0	36
Unigene70430_All	1.1043	0.7454	326	0.3865	0	4
Unigene127_All	37.8466	0.2741	1897	0.4734	0	798
Unigene39632_All	3.4211	0.7982	342	0.7105	0	13
Unigene31648_All	10.69	0.7376	884	0.4751	0	105
Unigene3530_All	414.416	0.9986	693	0.4776	0	3191
Unigene26774_All	3.1626	0.4812	1353	0.4553	0	48
Unigene29489_All	3.8961	0.961	231	0.7013	0	10
Unigene8204_All	6.6906	0.8106	417	0.6139	0	31
Unigene6806_All	6.75	0.9776	1560	0.4859	0	117
Unigene45789_All	9.6783	0.4697	1088	0.5643	0	117
Unigene44059_All	5.8942	0.9899	397	0.3501	0	26
Unigene72798_All	1.7021	0.8818	423	0.5248	0	8
Unigene6994_All	13.1547	0.9708	821	0.553	0	120
Unigene45237_All	10.1887	0.956	477	0.717	0	54
Unigene61171_All	5.0199	0.7729	251	0.3825	0	14
Unigene53184_All	39.4898	0.8903	392	0.4362	0	172
Unigene51611_All	41.4194	0.8538	465	0.4581	0	214
Unigene51059_All	241.703	0.8833	951	0.5657	0	2554
Unigene78307_All	2.0595	0.3169	874	0.4565	0	20
Unigene22653_All	17.2326	0.8744	1290	0.4651	0	247
Unigene38279_All	9.6304	0.5885	1028	0.5788	0	110
Unigene76131_All	0.2804	0.2804	321	0.6293	0	1
Unigene48839_All	2.427	0.836	445	0.4135	0	12
Unigene47412_All	17.2755	0.9458	646	0.4443	0	124
Unigene45463_All	45.9629	0.9743	701	0.4251	0	358
Unigene66901_All	0.6767	0.3684	266	0.3797	0	2
Unigene1606_All	23.125	0.7318	1152	0.5304	0	296
Unigene35417_All	18.5237	0.9903	928	0.542	0	191
Unigene57752_All	2.6601	0.6897	203	0.3842	0	6
Unigene59858_All	1.0208	0.2779	529	0.4026	0	6
Unigene2421_All	0.8607	0.347	732	0.5915	0	7
Unigene60993_All	2.4471	0.8822	331	0.6042	0	9
Unigene36543_All	28.4694	0.9571	490	0.6	0	155
Unigene62299_All	2.8647	0.8037	377	0.4111	0	12
Unigene30907_All	26.0947	0.9763	338	0.4467	0	98
Unigene64892_All	2.6087	0.8442	276	0.4275	0	8
Unigene49400_All	5.208	0.9421	553	0.443	0	32
Unigene16908_All	3.2055	0.889	730	0.437	0	26
Unigene45389_All	0.1093	0.1093	1574	0.5292	0	2
Unigene54511_All	2.6316	0.9006	342	0.3684	0	10
Unigene71261_All	4.9091	0.9864	220	0.6864	0	12
Unigene55856_All	0.3673	0.2061	490	0.3837	0	2
Unigene483_All	70.1076	0.9984	1264	0.4367	0	985
Unigene4134_All	5.8281	0.5529	803	0.4284	0	52
Unigene15211_All	7.2391	0.9587	460	0.3891	0	37
Unigene26327_All	1.9812	0.3881	2337	0.3586	0	52
Unigene64404_All	3.6	0.97	200	0.46	0	8
Unigene1800_All	3.7336	0.9039	458	0.5524	0	19
Unigene72895_All	1.8	0.665	200	0.43	0	4
Unigene30871_All	83.1122	0.9337	392	0.4362	0	362
Unigene69116_All	0.809	0.6539	445	0.5034	0	4
Unigene24470_All	51.4085	0.9969	639	0.4664	0	365
Unigene2519_All	2.0074	0.5613	269	0.7026	0	6
Unigene67712_All	1.7308	0.8192	260	0.4077	0	5
Unigene59817_All	2.967	0.7729	273	0.3553	0	9
Unigene27960_All	27.1283	0.9959	491	0.6049	0	148
Unigene11904_All	18.5851	0.891	1046	0.4694	0	216
Unigene8165_All	3.865	0.9908	326	0.4939	0	14
Unigene18624_All	11.3287	0.8776	286	0.6643	0	36
Unigene14362_All	45.4688	0.9448	960	0.6812	0	485
Unigene15201_All	0.4467	0.4467	403	0.402	0	2
Unigene30059_All	78.9765	0.9983	596	0.4211	0	523
Unigene74230_All	3.7631	0.8293	287	0.331	0	12
Unigene54365_All	3.4982	0.9046	283	0.53	0	11
Unigene29358_All	3.1915	0.9043	282	0.6454	0	10
Unigene30696_All	6.5379	0.7264	647	0.4127	0	47
Unigene5520_All	10.785	0.4828	1516	0.5844	0	182
Unigene45063_All	10	0.988	333	0.4835	0	37
Unigene51060_All	22.7766	0.6127	976	0.541	0	247
Unigene29073_All	1.7561	0.5756	205	0.6634	0	4
Unigene55715_All	6.6055	0.8945	218	0.4587	0	16
Unigene34838_All	0.0894	0.0894	1890	0.5243	0	2
Unigene19140_All	16.6174	0.9025	677	0.6839	0	125
Unigene19308_All	43.1619	0.9985	661	0.4962	0	317
Unigene12712_All	9.488	0.9699	332	0.6536	0	35
Unigene1564_All	41.2668	0.9798	892	0.5482	0	409
Unigene21052_All	0.1099	0.1099	1638	0.4725	0	2
Unigene29834_All	1.4543	0.3443	1609	0.5295	0	26
Unigene13560_All	365	0.9963	270	0.7074	0	1095
Unigene4232_All	72.9787	0.9515	846	0.5638	0	686
Unigene47951_All	30.511	0.9898	1865	0.4214	0	633
Unigene48124_All	109.727	0.9483	1063	0.4205	0	1296
Unigene12986_All	6.0923	0.9231	325	0.3415	0	22
Unigene14265_All	99.1429	0.9349	630	0.5238	0	694
Unigene407_All	87.3464	0.9525	1221	0.5143	0	1185
Unigene51137_All	78.5145	0.9873	1341	0.5526	0	1170
Unigene30487_All	2.7753	0.9383	227	0.3524	0	7
Unigene11386_All	2.2465	0.9282	641	0.4789	0	16
Unigene27791_All	51.4286	0.9717	672	0.6339	0	384
Unigene23925_All	8.2198	0.887	646	0.4567	0	59
Unigene32773_All	40.837	0.9956	908	0.4449	0	412
Unigene73891_All	4.8092	0.9656	262	0.3473	0	14
Unigene60365_All	8.1105	0.9157	344	0.593	0	31
Unigene46526_All	3.2642	0.8601	386	0.4275	0	14
Unigene78050_All	0.6102	0.3322	295	0.7017	0	2
Unigene42695_All	18.0975	0.9497	1888	0.4147	0	382
Unigene71124_All	0.303	0.303	297	0.6498	0	1
Unigene9435_All	0.0985	0.0985	914	0.5011	0	1
Unigene70234_All	964.713	0.9909	331	0.5045	0	3548
Unigene54585_All	13.3784	0.6027	370	0.3514	0	55
Unigene630_All	33.5782	0.9857	1048	0.4275	0	391
Unigene11878_All	80.4187	0.9737	836	0.4773	0	747
Unigene72418_All	0.8451	0.5023	213	0.5305	0	2
Unigene18574_All	3.2506	0.8397	443	0.465	0	16
Unigene50996_All	9.1961	0.3681	1331	0.5755	0	136
Unigene4086_All	18.1961	0.9709	826	0.5678	0	167
Unigene55443_All	1.0887	0.7379	248	0.4395	0	3
Unigene64791_All	1.7476	0.7524	206	0.5874	0	4
Unigene34728_All	4.2694	0.9374	527	0.6888	0	25
Unigene73268_All	1	0.737	270	0.3704	0	3
Unigene66006_All	1.6031	0.6565	393	0.5394	0	7
Unigene66873_All	0.4	0.4	225	0.3778	0	1
Unigene2702_All	2.8378	0.7162	444	0.5991	0	14
Unigene1655_All	27.8469	0.9936	627	0.4466	0	194
Unigene28048_All	10.4476	0.9776	715	0.4797	0	83
Unigene47915_All	844.21	0.9979	1887	0.5697	0	17715
Unigene30098_All	2.1514	0.4661	502	0.4104	0	12
Unigene61987_All	1.8	0.824	250	0.464	0	5
Unigene72736_All	0.3203	0.3203	281	0.4662	0	1
Unigene26777_All	1.4706	0.2639	1224	0.406	0	20
Unigene40900_All	115.059	0.9869	765	0.6301	0	978
Unigene69995_All	0.4225	0.4225	213	0.3944	0	1
Unigene3852_All	9.0253	0.9344	1067	0.4086	0	107
Unigene14513_All	28.786	0.8576	1285	0.5844	0	411
Unigene8587_All	49.6274	0.994	671	0.5991	0	370
Unigene43773_All	115.228	0.9944	899	0.6174	0	1151
Unigene34927_All	679.856	0.991	556	0.6007	0	4200
Unigene47658_All	5.3812	0.4817	1962	0.5199	0	118
Unigene11401_All	24.217	0.9124	1576	0.4467	0	426
Unigene32905_All	8.3215	0.9317	703	0.6131	0	65
Unigene19736_All	26.4172	0.9815	1189	0.4424	0	349
Unigene20502_All	171.411	0.7199	482	0.4585	0	918
Unigene18490_All	3.0072	0.7136	419	0.4773	0	14
Unigene22586_All	51.3717	0.9115	452	0.7212	0	258
Unigene24918_All	17.7746	0.5106	1038	0.4364	0	205
Unigene5228_All	100.177	0.9667	451	0.4612	0	502
Unigene13412_All	10.509	0.8353	334	0.4042	0	39
Unigene55951_All	0.8531	0.5782	211	0.673	0	2
Unigene4119_All	99.5323	0.7717	727	0.5103	0	804
Unigene28555_All	6.2171	0.9408	304	0.4309	0	21
Unigene19708_All	212.548	0.9992	1295	0.4278	0	3059
Unigene64905_All	1.9651	0.8253	229	0.5808	0	5
Unigene21812_All	43.6047	0.7335	1032	0.4632	0	500
Unigene21312_All	30.7671	0.9928	1799	0.6759	0	615
Unigene46234_All	94.5806	0.3314	1750	0.5194	0	1840
Unigene51244_All	167.303	0.8714	964	0.4554	0	1792
Unigene52749_All	4.924	0.9422	329	0.386	0	18
Unigene78567_All	1.2287	0.3345	293	0.4266	0	4
Unigene36994_All	6.5678	0.3885	2013	0.5047	0	147
Unigene3683_All	824.535	0.9347	613	0.4502	0	5616
Unigene4921_All	3.6	0.7486	525	0.3543	0	21
Unigene64993_All	1.875	0.9479	288	0.5139	0	6
Unigene23081_All	3.7558	0.9366	647	0.4343	0	27
Unigene7739_All	3.3129	0.8252	326	0.3374	0	12
Unigene16052_All	3.3292	0.7867	811	0.4723	0	30
Unigene46366_All	11.7483	0.951	429	0.5781	0	56
Unigene69848_All	2.7273	0.9167	396	0.4646	0	12
Unigene56589_All	3.6652	0.991	221	0.4615	0	9
Unigene30738_All	17.5123	0.936	406	0.6601	0	79
Unigene39007_All	3.6	0.9271	425	0.4541	0	17
Unigene66547_All	3.9527	0.8176	296	0.6182	0	13
Unigene30574_All	9.5643	0.915	941	0.5452	0	100
Unigene11827_All	36.7712	0.9781	957	0.4504	0	391
Unigene20901_All	7.2816	0.8867	309	0.6731	0	25
Unigene43011_All	34.2117	0.9568	926	0.5983	0	352
Unigene45791_All	882.978	0.999	994	0.502	0	9752
Unigene28252_All	18.9873	0.8481	237	0.443	0	50
Unigene25837_All	33.3	0.9975	400	0.4975	0	148
Unigene15670_All	5.7006	0.9693	521	0.6334	0	33
Unigene34935_All	643.723	0.9982	564	0.4752	0	4034
Unigene10943_All	23.0686	0.9883	1108	0.6877	0	284
Unigene53317_All	19.0909	0.9835	363	0.6171	0	77
Unigene23734_All	2.3747	0.6385	379	0.4433	0	10
Unigene47766_All	5.4566	0.4416	1336	0.4139	0	81
Unigene2580_All	3.9301	0.8821	229	0.6943	0	10
Unigene20115_All	43.8462	0.891	624	0.6474	0	304
Unigene765_All	25.2427	0.9008	927	0.5156	0	260
Unigene1869_All	22.6593	0.9879	989	0.455	0	249
Unigene6857_All	161.207	0.9731	1263	0.6295	0	2263
Unigene13640_All	4.5	0.94	300	0.45	0	15
Unigene16892_All	11.3276	0.5	580	0.4776	0	73
Unigene54282_All	2.4771	0.8486	218	0.4908	0	6
Unigene37312_All	42.414	0.9888	2418	0.4686	0	1143
Unigene55229_All	2.2041	0.8204	245	0.4204	0	6
Unigene13380_All	2.9688	0.9288	576	0.625	0	19
Unigene53906_All	14.4474	0.9947	380	0.5816	0	61
Unigene20167_All	264.209	0.8525	373	0.5603	0	1095
Unigene66816_All	2.3684	0.6637	342	0.3626	0	9
Unigene11036_All	24.4761	0.9815	1298	0.4869	0	353
Unigene47953_All	43.9412	0.9471	1190	0.4303	0	581
Unigene56861_All	1.8828	0.7573	239	0.4059	0	5
Unigene1354_All	59.1024	0.9969	635	0.4157	0	417
Unigene61147_All	7.4118	0.8118	255	0.6902	0	21
Unigene28855_All	13.6364	0.8571	231	0.7143	0	35
Unigene47171_All	30.631	0.8987	523	0.673	0	178
Unigene37716_All	19.6639	0.9429	595	0.5227	0	130
Unigene62018_All	1.7787	0.9328	253	0.5217	0	5
Unigene9905_All	26.2703	0.973	370	0.4297	0	108
Unigene59778_All	3.0822	0.863	292	0.6301	0	10
Unigene30887_All	61.875	0.9671	304	0.5197	0	209
Unigene36950_All	3.1034	0.3823	667	0.5127	0	23
Unigene22901_All	575.863	0.9969	655	0.5191	0	4191
Unigene5477_All	4.087	0.6689	1057	0.5818	0	48
Unigene2574_All	2.0362	0.9638	221	0.3756	0	5
Unigene33445_All	2.0861	0.9404	302	0.5265	0	7
Unigene46673_All	33.8636	0.9672	396	0.6692	0	149
Unigene33821_All	15.3319	0.9867	452	0.6814	0	77
Unigene24530_All	12.426	0.927	507	0.6903	0	70
Unigene40368_All	0.3771	0.1543	1432	0.4043	0	6
Unigene25635_All	7.1117	0.9373	367	0.3787	0	29
Unigene41874_All	20.3226	0.983	589	0.5144	0	133
Unigene3875_All	5.4925	0.3704	934	0.4914	0	57
Unigene17035_All	17.0594	0.8863	976	0.4867	0	185
Unigene25280_All	5.054	0.5518	926	0.649	0	52
Unigene40663_All	36.3208	0.6436	954	0.4927	0	385
Unigene7365_All	83.2432	0.967	333	0.5736	0	308
Unigene10304_All	14.2105	0.9908	437	0.492	0	69
Unigene2918_All	2.346	0.8294	422	0.3744	0	11
Unigene43608_All	159.385	0.9546	1719	0.4648	0	3045
Unigene4166_All	15.2948	0.9803	865	0.4335	0	147
Unigene16593_All	11.0588	0.9176	1530	0.3882	0	188
Unigene44546_All	2.7654	0.8408	358	0.5922	0	11
Unigene18824_All	45.7576	0.8822	297	0.3906	0	151
Unigene64628_All	1.8299	0.5342	541	0.4399	0	11
Unigene30423_All	127.595	0.9861	790	0.6165	0	1120
Unigene15971_All	1.6321	0.3623	2332	0.4961	0	43
Unigene13288_All	2.52	0.852	250	0.316	0	7
Unigene38627_All	4.0237	0.8859	1096	0.5803	0	49
Unigene17355_All	52.1143	0.9638	525	0.5581	0	304
Unigene46382_All	25.8808	0.9456	386	0.5155	0	111
Unigene14038_All	32.069	0.7069	696	0.6078	0	248
Unigene75193_All	1.0037	0.7807	269	0.4424	0	3
Unigene32143_All	1.2287	0.2321	879	0.4278	0	12
Unigene36046_All	15.3046	0.8528	394	0.6497	0	67
Unigene27280_All	19.7837	0.956	1433	0.4438	0	315
Unigene45852_All	28.7729	0.7223	929	0.5662	0	297
Unigene12132_All	84.4635	0.9962	1301	0.5872	0	1221
Unigene27485_All	73.6713	0.7769	937	0.5518	0	767
Unigene13081_All	2.1022	0.492	685	0.4584	0	16
Unigene2956_All	12.3853	0.9564	436	0.7156	0	60
Unigene5054_All	108.477	0.9448	453	0.6976	0	546
Unigene46252_All	188.519	0.9806	412	0.4709	0	863
Unigene29191_All	131.128	0.8368	337	0.6083	0	491
Unigene20070_All	11.0294	0.9216	408	0.7157	0	50
Unigene10277_All	5.8537	0.6748	615	0.6943	0	40
Unigene75569_All	0.7397	0.3068	365	0.7123	0	3
Unigene9971_All	7.8364	0.934	379	0.6755	0	33
Unigene58603_All	2.8458	0.8735	253	0.5217	0	8
Unigene49170_All	2.7931	0.831	290	0.6655	0	9
Unigene17846_All	3.25	0.9583	360	0.3806	0	13
Unigene38948_All	39.6894	0.9938	322	0.5248	0	142
Unigene39302_All	2.3077	0.8051	390	0.4923	0	10
Unigene46817_All	29.0642	0.9358	545	0.6624	0	176
Unigene26866_All	72.2673	0.8446	2368	0.4738	0	1906
Unigene3977_All	0.1847	0.1334	1462	0.4227	0	3
Unigene66665_All	0.9917	0.6501	363	0.4408	0	4
Unigene40224_All	7.9097	0.633	842	0.4513	0	74
Unigene68798_All	0.3982	0.3982	226	0.3982	0	1
Unigene13140_All	1.3366	0.8416	202	0.396	0	3
Unigene67580_All	4.7368	0.8684	228	0.5395	0	12
Unigene66214_All	0.36	0.12	750	0.428	0	3
Unigene23729_All	3.0975	0.8967	523	0.3633	0	18
Unigene28499_All	3.7895	0.7342	380	0.5579	0	16
Unigene63969_All	13.2955	0.947	264	0.4735	0	39
Unigene34591_All	7.8796	0.9713	731	0.3871	0	64
Unigene15589_All	19.0608	0.9429	543	0.512	0	115
Unigene54125_All	7.2483	0.953	298	0.3758	0	24
Unigene61526_All	0.3727	0.1905	483	0.3706	0	2
Unigene36510_All	392.756	0.8198	566	0.4117	0	2470
Unigene55885_All	0.5114	0.3551	352	0.5114	0	2
Unigene64264_All	5.272	0.9791	239	0.3975	0	14
Unigene25497_All	3.6677	0.5737	638	0.4734	0	26
Unigene41195_All	2208.7	0.9767	645	0.4713	0	15829
Unigene9387_All	2.3622	0.8793	381	0.4252	0	10
Unigene252_All	1.4757	0.3259	1522	0.4777	0	26
Unigene52924_All	7.7727	0.8	220	0.45	0	19
Unigene16454_All	8.5106	0.9799	846	0.7139	0	80
Unigene58806_All	3	0.8714	210	0.3952	0	7
Unigene59459_All	0.7785	0.4498	578	0.673	0	5
Unigene56035_All	11.3458	0.9506	587	0.5349	0	74
Unigene22208_All	18.853	0.8585	1456	0.432	0	305
Unigene16382_All	0.3258	0.1629	1105	0.6362	0	4
Unigene43727_All	32.6935	0.9845	969	0.5511	0	352
Unigene22255_All	78.3478	0.9981	1035	0.6792	0	901
Unigene34704_All	2.1012	0.8327	257	0.4436	0	6
Unigene77757_All	3.6893	0.2567	927	0.4056	0	38
Unigene30595_All	153.779	0.9321	913	0.4984	0	1560
Unigene20341_All	10.9198	0.9804	511	0.499	0	62
Unigene78397_All	0.7239	0.4826	373	0.4504	0	3
Unigene65546_All	0.5468	0.2394	823	0.4168	0	5
Unigene38431_All	4.4246	0.5765	895	0.6615	0	44
Unigene37270_All	3.9523	0.6223	797	0.4743	0	35
Unigene47346_All	19.0206	0.866	388	0.4588	0	82
Unigene59576_All	2.4771	0.9862	218	0.422	0	6
Unigene9466_All	87.2323	0.9749	878	0.5273	0	851
Unigene31659_All	11.0027	0.9857	3288	0.4757	0	402
Unigene56553_All	2.99	0.7973	602	0.5399	0	20
Unigene68588_All	12.4449	0.3968	499	0.3928	0	69
Unigene55096_All	12.5836	0.9909	329	0.3191	0	46
Unigene47816_All	20.0434	0.9246	1751	0.4923	0	390
Unigene4204_All	28.8369	0.992	877	0.4322	0	281
Unigene76843_All	1.4286	0.6349	315	0.7175	0	5
Unigene1674_All	109.466	0.9982	1142	0.4553	0	1389
Unigene32067_All	24.9901	0.995	1211	0.6045	0	337
Unigene30688_All	5.2941	0.7262	442	0.3914	0	26
Unigene8295_All	8.2474	0.9129	873	0.5613	0	80
Unigene14365_All	294.892	0.9696	922	0.5184	0	3021
Unigene74337_All	0.3719	0.3719	242	0.3843	0	1
Unigene5567_All	1.7371	0.3851	1088	0.4485	0	21
Unigene16118_All	227.444	0.7648	1382	0.4805	0	3493
Unigene71617_All	1.5859	0.8767	227	0.4846	0	4
Unigene26474_All	33.2877	0.9233	365	0.4219	0	135
Unigene37520_All	5.151	0.9968	629	0.4706	0	36
Unigene11189_All	81.9966	0.9993	1488	0.4704	0	1357
Unigene49574_All	93.4375	0.9896	288	0.3785	0	299
Unigene50342_All	12.24	0.844	250	0.632	0	34
Unigene46287_All	33.8217	0.9788	471	0.7028	0	177
Unigene30682_All	104.96	0.9812	373	0.555	0	435
Unigene13008_All	15.3584	0.9966	293	0.6451	0	50
Unigene74051_All	1.7955	0.8354	401	0.6459	0	8
Unigene2633_All	9.1915	0.9702	235	0.6085	0	24
Unigene13982_All	1.7857	0.8611	252	0.754	0	5
Unigene38898_All	83.9678	0.8874	373	0.504	0	348
Unigene40386_All	313.436	0.9952	1455	0.6509	0	5068
Unigene1603_All	17.6697	0.9156	545	0.6862	0	107
Unigene6638_All	109.472	0.9925	795	0.4352	0	967
Unigene25446_All	29.7902	0.9837	429	0.4336	0	142
Unigene34159_All	2.3507	0.5746	268	0.7425	0	7
Unigene5628_All	27.3761	0.9631	1029	0.448	0	313
Unigene34748_All	4.32	0.8587	375	0.7333	0	18
Unigene17856_All	3.8182	0.8152	330	0.5667	0	14
Unigene9577_All	11.6626	0.9853	409	0.6112	0	53
Unigene37089_All	8.1401	0.5745	785	0.4777	0	71
Unigene75370_All	0.3939	0.3523	457	0.4114	0	2
Unigene18519_All	4.25	0.5208	720	0.4458	0	34
Unigene181_All	165.251	0.9197	598	0.5903	0	1098
Unigene34358_All	55.8197	0.7869	366	0.4508	0	227
Unigene39480_All	2.4324	0.7683	259	0.3629	0	7
Unigene17934_All	3.8961	0.9957	462	0.3874	0	20
Unigene11751_All	5.3817	0.9109	786	0.4059	0	47
Unigene45810_All	297.677	0.4569	904	0.4878	0	2990
Unigene33532_All	5.7921	0.901	202	0.4406	0	13
Unigene70167_All	789.932	0.9959	740	0.5014	0	6495
Unigene11536_All	5.4467	0.9063	694	0.5922	0	42
Unigene20480_All	6.3326	0.8742	469	0.3795	0	33
Unigene66347_All	2.0192	0.5865	312	0.4679	0	7
Unigene75485_All	1.0909	0.5939	330	0.5182	0	4
Unigene40484_All	7.05	0.9917	600	0.445	0	47
Unigene52061_All	3.6672	0.8438	589	0.5059	0	24
Unigene66100_All	30.8392	0.9755	286	0.5035	0	98
Unigene6034_All	1.8605	0.8708	387	0.5065	0	8
Unigene41244_All	42.1951	0.9729	369	0.4634	0	173
Unigene56648_All	10.0429	0.9785	233	0.4893	0	26
Unigene58186_All	5.2041	0.9252	294	0.5	0	17
Unigene22990_All	0.1944	0.1944	463	0.4341	0	1
Unigene22795_All	15.2158	0.8939	1112	0.4649	0	188
Unigene54467_All	2.636	0.954	239	0.3389	0	7
Unigene63232_All	2.8571	0.9881	252	0.4246	0	8
Unigene67892_All	1.2	0.63	300	0.37	0	4
Unigene26620_All	1.2312	0.3352	731	0.4829	0	10
Unigene55342_All	2.5714	0.9762	210	0.6143	0	6
Unigene38798_All	1.2903	0.6882	279	0.4444	0	4
Unigene61729_All	2.0588	0.866	306	0.3693	0	7
Unigene77785_All	3.0224	0.6978	268	0.3209	0	9
Unigene70106_All	1.629	0.4751	221	0.4118	0	4
Unigene48353_All	2.1622	0.9189	333	0.3784	0	8
Unigene72595_All	0.6316	0.3158	570	0.7158	0	4
Unigene52355_All	1.3716	0.6647	853	0.5744	0	13
Unigene34104_All	2.1028	0.7383	428	0.7173	0	10
Unigene37210_All	125.754	0.9784	1433	0.5527	0	2005
Unigene57173_All	0.4235	0.2188	425	0.4212	0	2
Unigene20194_All	929.105	0.9658	1754	0.4612	0	18122
Unigene18570_All	23.125	0.8368	288	0.7361	0	74
Unigene19573_All	14.5066	0.9918	608	0.4688	0	98
Unigene15367_All	7.9896	0.4421	1149	0.4038	0	102
Unigene32444_All	13.8563	0.8284	1364	0.5616	0	210
Unigene12186_All	87.7349	0.9992	1192	0.6846	0	1162
Unigene12175_All	12.4818	0.9027	411	0.4672	0	57
Unigene39444_All	3.3061	0.8857	245	0.3551	0	9
Unigene7063_All	57.5188	0.8534	798	0.5376	0	510
Unigene10582_All	0.557	0.1891	1571	0.415	0	11
Unigene73950_All	1.1139	0.5569	404	0.3713	0	5
Unigene31487_All	45.1452	0.9742	620	0.5274	0	311
Unigene11508_All	13.8967	0.9429	1365	0.4044	0	211
Unigene71027_All	0.4286	0.4286	210	0.2952	0	1
Unigene17542_All	8.707	0.9544	1075	0.4874	0	104
Unigene53278_All	38.5227	0.9444	792	0.4255	0	339
Unigene75540_All	0.3061	0.3061	294	0.483	0	1
Unigene8091_All	3.253	0.9488	332	0.3072	0	12
Unigene49198_All	8.5714	0.8222	315	0.4381	0	30
Unigene9792_All	5.0592	0.8935	338	0.4527	0	19
Unigene40506_All	16.6176	0.4036	612	0.5392	0	113
Unigene34039_All	1.8052	0.8195	349	0.3467	0	7
Unigene7296_All	2.1302	0.9112	338	0.3935	0	8
Unigene30450_All	1106.84	0.9892	741	0.6113	0	9113
Unigene61387_All	2.0548	0.9909	219	0.4247	0	5
Unigene71183_All	1.0266	0.7452	263	0.4525	0	3
Unigene68959_All	0.6667	0.4074	405	0.563	0	3
Unigene38841_All	20.9366	0.9637	331	0.6254	0	77
Unigene5662_All	95.0849	0.6459	2166	0.524	0	2292
Unigene72832_All	1.4062	0.7281	320	0.4156	0	5
Unigene71075_All	0.7124	0.2718	379	0.715	0	3
Unigene10239_All	41.7736	0.9604	530	0.5302	0	246
Unigene77999_All	0.3488	0.3488	258	0.6124	0	1
Unigene36506_All	34.5995	0.9703	437	0.3684	0	168
Unigene18139_All	7.5676	0.9429	333	0.5285	0	28
Unigene71656_All	1.8672	0.8672	241	0.4523	0	5
Unigene70264_All	3.9919	0.8468	248	0.3952	0	11
Unigene48440_All	10.1792	0.9731	893	0.4614	0	101
Unigene48714_All	240.625	0.998	1494	0.504	0	4002
Unigene59502_All	0.8612	0.3206	627	0.5088	0	6
Unigene6241_All	37.6309	0.9819	1547	0.4635	0	647
Unigene58318_All	2.8685	0.988	251	0.6375	0	8
Unigene55599_All	3.9789	0.6716	475	0.3958	0	21
Unigene7813_All	21.1364	0.9583	264	0.447	0	62
Unigene30149_All	199.585	0.9615	988	0.4342	0	2191
Unigene44716_All	1.9737	0.6404	228	0.364	0	5
Unigene27848_All	258.652	0.9988	1620	0.4414	0	4658
Unigene73279_All	1.0112	0.5805	267	0.4157	0	3
Unigene62965_All	6.1644	0.9966	584	0.399	0	40
Unigene71650_All	2.1226	0.8962	212	0.75	0	5
Unigene35675_All	7.7027	0.6396	1110	0.5856	0	95
Unigene67200_All	0.4813	0.3476	374	0.4412	0	2
Unigene67197_All	1.2	0.4844	450	0.4511	0	6
Unigene29651_All	23.8385	0.9958	706	0.449	0	187
Unigene13187_All	0.7181	0.3351	376	0.4628	0	3
Unigene49010_All	22.4195	0.9945	2179	0.4167	0	544
Unigene21505_All	2.2833	0.3636	946	0.5106	0	24
Unigene6306_All	194.569	0.9678	1427	0.5116	0	3085
Unigene29956_All	14.6026	0.8825	604	0.5066	0	98
Unigene25237_All	2.234	0.8936	282	0.578	0	7
Unigene63814_All	2.9032	0.9401	217	0.3963	0	7
Unigene22387_All	0.7595	0.2395	948	0.4842	0	8
Unigene18155_All	10.2273	0.8239	352	0.4943	0	40
Unigene47084_All	36.5502	0.9585	458	0.4978	0	186
Unigene46363_All	2.6116	0.7589	448	0.6607	0	13
Unigene20124_All	82.8689	0.9727	366	0.4727	0	337
Unigene38722_All	11.4978	0.978	227	0.467	0	29
Unigene33573_All	19.3636	0.8364	330	0.6364	0	71
Unigene75477_All	1.3107	0.4369	206	0.5243	0	3
Unigene19029_All	1.4938	0.751	241	0.4772	0	4
Unigene37893_All	4.5487	0.8339	554	0.4458	0	28
Unigene56268_All	2.51	0.8088	251	0.4303	0	7
Unigene49892_All	5.3766	0.8857	385	0.4416	0	23
Unigene49517_All	46.9697	0.963	297	0.5253	0	155
Unigene13843_All	69.0184	0.9985	652	0.5752	0	500
Unigene40692_All	160.523	0.9992	1243	0.5768	0	2217
Unigene33603_All	29.6341	0.997	328	0.4695	0	108
Unigene49539_All	686.622	0.9901	302	0.3974	0	2304
Unigene62026_All	1.6364	0.8364	220	0.4409	0	4
Unigene70673_All	0.8295	0.4147	217	0.4608	0	2
Unigene23617_All	1.0896	0.4964	413	0.3874	0	5
Unigene38082_All	3.4884	0.7984	516	0.3469	0	20
Unigene41239_All	8.0917	0.9541	545	0.633	0	49
Unigene30028_All	16.087	0.9501	621	0.5089	0	111
Unigene37791_All	16.809	0.9936	937	0.666	0	175
Unigene42653_All	57.2355	0.9636	1839	0.4568	0	1170
Unigene74756_All	2.027	0.8559	222	0.6892	0	5
Unigene52803_All	351.731	0.9965	283	0.4806	0	1106
Unigene48007_All	40.5149	0.9605	1342	0.5052	0	605
Unigene19373_All	18.4526	0.9787	517	0.5783	0	106
Unigene35018_All	132.108	0.9955	669	0.4649	0	982
Unigene70566_All	0.4265	0.4265	211	0.3697	0	1
Unigene3108_All	3.3189	0.9544	461	0.5206	0	17
Unigene21278_All	47.8128	0.8411	1875	0.5504	0	997
Unigene51449_All	7.6817	0.6713	867	0.5836	0	74
Unigene5449_All	19.7917	0.999	1973	0.4835	0	434
Unigene32988_All	2.8685	0.5312	753	0.4436	0	24
Unigene71854_All	0.5634	0.144	639	0.4335	0	4
Unigene52931_All	12	0.952	375	0.432	0	50
Unigene16208_All	6.9377	0.5195	947	0.4857	0	73
Unigene37881_All	9.7651	0.8915	894	0.604	0	97
Unigene42745_All	30.0308	0.886	974	0.5154	0	325
Unigene25347_All	1309.29	0.9693	913	0.5214	0	13282
Unigene20272_All	6.7133	0.9114	429	0.655	0	32
Unigene2639_All	3.2248	0.9088	307	0.3648	0	11
Unigene53940_All	3.5644	0.8218	404	0.5916	0	16
Unigene23136_All	4.4408	0.9079	304	0.4704	0	15
Unigene76798_All	0.5941	0.5941	303	0.3729	0	2
Unigene16311_All	0.2423	0.1117	2229	0.4697	0	6
Unigene13007_All	2.7391	0.5043	230	0.3043	0	7
Unigene30736_All	30.2143	0.9524	420	0.5929	0	141
Unigene48667_All	80.0503	0.995	796	0.446	0	708
Unigene60634_All	2.5592	0.9905	211	0.4123	0	6
Unigene54066_All	7.9856	0.9257	834	0.3933	0	74
Unigene15149_All	36.5975	0.9564	482	0.5353	0	196
Unigene43431_All	3.0297	0.9822	505	0.3901	0	17
Unigene25142_All	1797.07	0.9335	737	0.5332	0	14716
Unigene72971_All	0.7317	0.7317	246	0.6098	0	2
Unigene59643_All	1.8	0.944	250	0.352	0	5
Unigene76740_All	3.7113	0.7526	291	0.6186	0	12
Unigene75689_All	5.8741	0.9347	429	0.3776	0	28
Unigene78297_All	8.6077	0.253	826	0.6162	0	79
Unigene29681_All	10.4854	0.9893	1030	0.5058	0	120
Unigene29995_All	42.1071	0.9893	560	0.5214	0	262
Unigene34005_All	2.4688	0.7606	401	0.5586	0	11
Unigene49988_All	1.6736	0.7169	484	0.5103	0	9
Unigene54776_All	9.3426	0.7682	289	0.7128	0	30
Unigene5198_All	45.103	0.9931	437	0.4668	0	219
Unigene16891_All	40.2453	0.9736	1590	0.5321	0	711
Unigene17573_All	48.3034	0.9967	613	0.4274	0	329
Unigene32256_All	140.502	0.9725	1455	0.5244	0	2272
Unigene75064_All	0.7258	0.7258	248	0.3468	0	2
Unigene55579_All	8.8302	0.7358	530	0.6226	0	52
Unigene42099_All	1.6605	0.1875	1355	0.479	0	25
Unigene72276_All	1.1739	0.787	230	0.5522	0	3
Unigene52922_All	14.0488	0.8146	205	0.4244	0	32
Unigene33493_All	3.1802	0.7014	566	0.371	0	20
Unigene63892_All	4.3151	0.9418	292	0.4726	0	14
Unigene64948_All	0.8738	0.4854	206	0.4078	0	2
Unigene65197_All	5.0943	0.9104	212	0.4057	0	12
Unigene23785_All	1.5319	0.7957	235	0.6426	0	4
Unigene45827_All	28.9153	0.9597	968	0.5434	0	311
Unigene7649_All	17.8512	0.9394	363	0.2755	0	72
Unigene69392_All	0.4128	0.4128	218	0.5138	0	1
Unigene8190_All	2.439	0.7615	369	0.4092	0	10
Unigene54892_All	1.6314	0.6586	331	0.4713	0	6
Unigene64263_All	6.5534	0.9612	206	0.3786	0	15
Unigene46322_All	6.016	0.992	374	0.6845	0	25
Unigene25080_All	45.7404	0.9726	1094	0.4196	0	556
Unigene8367_All	9.2236	0.9193	322	0.5776	0	33
Unigene22_All	3.2225	0.2055	1173	0.4126	0	42
Unigene56728_All	2.5312	0.9969	320	0.4406	0	9
Unigene7988_All	2.1316	0.9184	380	0.4974	0	9
Unigene48549_All	224.814	0.9876	484	0.4112	0	1209
Unigene46617_All	26.3472	0.9171	386	0.513	0	113
Unigene23926_All	2.1141	0.8456	298	0.4631	0	7
Unigene16458_All	35.4152	0.8219	831	0.42	0	327
Unigene17957_All	24.5201	0.9969	323	0.5356	0	88
Unigene77174_All	4.7038	0.899	287	0.4007	0	15
Unigene7387_All	49.4318	0.9129	264	0.4205	0	145
Unigene63861_All	2.0112	0.9693	358	0.514	0	8
Unigene14181_All	93.8764	0.9906	534	0.4157	0	557
Unigene30071_All	87.7817	0.9947	568	0.581	0	554
Unigene9182_All	89.0233	0.969	1290	0.5	0	1276
Unigene61282_All	2.0532	0.9125	263	0.4487	0	6
Unigene55157_All	2.2261	0.9399	283	0.4099	0	7
Unigene18671_All	20.0342	0.7945	292	0.7021	0	65
Unigene52466_All	16.1355	0.9721	251	0.5817	0	45
Unigene74458_All	3.0337	0.7584	534	0.5918	0	18
Unigene20626_All	4.268	0.5402	485	0.6351	0	23
Unigene65977_All	2.1429	0.8598	378	0.5132	0	9
Unigene50563_All	889.109	0.9747	752	0.5372	0	7429
Unigene29288_All	4.4211	0.9088	285	0.3158	0	14
Unigene25814_All	4.9583	0.8881	599	0.4825	0	33
Unigene15600_All	2.3747	0.6596	379	0.7045	0	10
Unigene46073_All	11.7647	0.783	765	0.5869	0	100
Unigene15436_All	9.0173	0.9981	519	0.4894	0	52
Unigene51817_All	11.662	0.7887	355	0.6535	0	46
Unigene34610_All	1.8077	0.8121	697	0.6485	0	14
Unigene24301_All	13.2955	0.9583	264	0.4167	0	39
Unigene10090_All	119.896	0.9948	575	0.5757	0	766
Unigene31008_All	3.321	0.7897	271	0.3284	0	10
Unigene24166_All	255.458	0.952	229	0.6638	0	650
Unigene46760_All	12.6078	0.9849	464	0.4073	0	65
Unigene42601_All	7.137	0.9763	1562	0.4706	0	124
Unigene7848_All	1.2796	0.9052	211	0.4265	0	3
Unigene70069_All	2.3478	0.8957	230	0.3609	0	6
Unigene31857_All	14.9442	0.9773	2206	0.4406	0	367
Unigene70614_All	0.4147	0.4147	217	0.3687	0	1
Unigene20823_All	65.3226	0.9862	434	0.5714	0	315
Unigene4302_All	162.776	0.938	371	0.5391	0	671
Unigene59365_All	2.9834	0.605	362	0.6436	0	12
Unigene46380_All	2.3176	0.7167	699	0.3991	0	18
Unigene62696_All	3.4256	0.8997	289	0.4256	0	11
Unigene40107_All	39.3255	0.9648	682	0.456	0	298
Unigene45774_All	12.8955	0.9851	335	0.4	0	48
Unigene73988_All	0.8197	0.5264	549	0.4117	0	5
Unigene2810_All	13.3873	0.3711	679	0.6186	0	101
Unigene10354_All	6.1538	0.9179	585	0.6034	0	40
Unigene6725_All	27.3745	0.9742	697	0.5983	0	212
Unigene62336_All	3.2727	0.9864	220	0.4545	0	8
Unigene47040_All	17.2727	0.8864	396	0.7323	0	76
Unigene46443_All	55.9701	0.893	402	0.408	0	250
Unigene71475_All	0.439	0.439	205	0.561	0	1
Unigene41637_All	6.6857	0.6309	875	0.5109	0	65
Unigene9981_All	5.027	0.5838	555	0.4865	0	31
Unigene9640_All	4.0449	0.9528	445	0.6292	0	20
Unigene41291_All	20.836	0.9968	311	0.6752	0	72
Unigene60560_All	3.3446	0.9899	296	0.4122	0	11
Unigene44357_All	6.3446	0.9817	383	0.6136	0	27
Unigene49515_All	104.167	0.9969	324	0.6512	0	375
Unigene53211_All	112.159	0.9962	264	0.428	0	329
Unigene11029_All	41.2322	0.999	1925	0.5075	0	883
Unigene43167_All	29.8885	0.9864	807	0.5589	0	268
Unigene43826_All	1465.75	0.9971	699	0.6152	0	11384
Unigene68321_All	0.2946	0.1686	611	0.5155	0	2
Unigene26173_All	8	0.9978	450	0.4822	0	40
Unigene9242_All	30.3896	0.3683	1078	0.4889	0	364
Unigene37808_All	4.2015	0.855	407	0.3907	0	19
Unigene54430_All	3.445	0.9617	209	0.4689	0	8
Unigene52518_All	40.1487	0.9851	269	0.4944	0	120
Unigene10774_All	30.2302	0.9563	1694	0.5024	0	569
Unigene25510_All	116.562	0.8993	576	0.533	0	746
Unigene27793_All	67.8167	0.9845	1353	0.4952	0	1020
Unigene38677_All	0.8682	0.582	311	0.3633	0	3
Unigene9403_All	58.152	0.9961	763	0.675	0	493
Unigene59871_All	0.0624	0.0624	1443	0.4789	0	1
Unigene77533_All	16.5246	0.9541	305	0.2951	0	56
Unigene16728_All	12.5487	0.8306	1334	0.533	0	186
Unigene76243_All	1.9945	0.5762	361	0.3407	0	8
Unigene71298_All	0.695	0.695	259	0.6255	0	2
Unigene1810_All	39.3141	0.9693	554	0.5271	0	242
Unigene48377_All	194.266	0.9961	1022	0.5489	0	2206
Unigene15933_All	2.2744	0.574	554	0.6606	0	14
Unigene75154_All	2.25	0.7571	280	0.6321	0	7
Unigene10467_All	15.5172	0.9547	464	0.4655	0	80
Unigene65732_All	0.9574	0.6021	470	0.2915	0	5
Unigene45465_All	14.2471	0.9858	777	0.444	0	123
Unigene52932_All	12.9897	0.9519	291	0.4502	0	42
Unigene6748_All	246.433	0.666	485	0.5876	0	1328
Unigene33207_All	3.0368	0.8528	326	0.7178	0	11
Unigene15561_All	40.0291	0.9913	344	0.6686	0	153
Unigene42840_All	7.6346	0.9837	613	0.4992	0	52
Unigene69396_All	0.596	0.3113	302	0.3642	0	2
Unigene24193_All	26.1039	0.9957	231	0.5065	0	67
Unigene9400_All	1.4533	0.2907	867	0.4994	0	14
Unigene69037_All	9.1169	0.7948	385	0.4753	0	39
Unigene12488_All	2.4344	0.2361	1220	0.4426	0	33
Unigene68461_All	0.3579	0.3579	503	0.4791	0	2
Unigene42755_All	21.0305	0.9811	689	0.4122	0	161
Unigene11643_All	118.204	0.9912	568	0.4049	0	746
Unigene38159_All	286.94	0.9971	1356	0.4181	0	4343
Unigene13586_All	3.9474	0.9123	228	0.3947	0	10
Unigene6949_All	5.0116	0.9304	431	0.355	0	24
Unigene3926_All	6.5166	0.8865	511	0.6556	0	37
Unigene53860_All	1.1921	0.6026	302	0.3841	0	4
Unigene47169_All	15.7143	0.9955	441	0.3764	0	77
Unigene28066_All	12.0548	0.6758	657	0.6134	0	88
Unigene31838_All	14.0172	0.9574	2209	0.4948	0	345
Unigene12914_All	3.311	0.9599	299	0.5886	0	11
Unigene35964_All	15.8015	0.9847	393	0.4377	0	69
Unigene46235_All	103.107	0.8981	412	0.3811	0	472
Unigene59393_All	0.0982	0.0982	1395	0.4738	0	2
Unigene47163_All	6.0829	0.9508	651	0.4654	0	44
Unigene63189_All	3.0303	0.9731	297	0.3805	0	10
Unigene7479_All	4.5763	0.5559	885	0.4938	0	45
Unigene23944_All	1.5929	0.7139	339	0.3953	0	6
Unigene77949_All	0.3629	0.3629	248	0.5	0	1
Unigene77457_All	8.3468	0.9758	248	0.6694	0	23
Unigene65965_All	7.4247	0.5485	897	0.456	0	74
Unigene63817_All	2.6341	0.9561	205	0.4195	0	6
Unigene35120_All	187.795	0.998	508	0.4803	0	1060
Unigene61034_All	4.3448	0.9828	290	0.5069	0	14
Unigene52436_All	50.9091	0.9798	396	0.447	0	224
Unigene31722_All	4.8339	0.9774	2439	0.549	0	131
Unigene34825_All	3.9442	0.8406	251	0.5857	0	11
Unigene43053_All	10.1209	0.9069	827	0.6638	0	93
Unigene65457_All	1.2329	0.8584	219	0.4338	0	3
Unigene27474_All	109.308	0.9982	564	0.5479	0	685
Unigene9060_All	5.558	0.7812	1344	0.5156	0	83
Unigene22746_All	16.0638	0.9894	846	0.5485	0	151
Unigene9151_All	51.3563	0.9	1600	0.4525	0	913
Unigene56875_All	2.8826	0.9039	281	0.5196	0	9
Unigene61161_All	6.5217	0.9674	276	0.587	0	20
Unigene894_All	8.9164	0.9613	646	0.5929	0	64
Unigene59714_All	1.5254	0.8263	236	0.6653	0	4
Unigene65107_All	3.6096	0.5441	748	0.5722	0	30
Unigene48640_All	55.3585	0.9748	795	0.4591	0	489
Unigene20682_All	97.9463	0.9962	521	0.4511	0	567
Unigene53663_All	2.6471	0.8281	442	0.5136	0	13
Unigene54209_All	0.75	0.75	240	0.3917	0	2
Unigene32892_All	4.8092	0.9109	393	0.6667	0	21
Unigene41181_All	31.3412	0.9906	425	0.4188	0	148
Unigene76806_All	0.7031	0.625	256	0.4141	0	2
Unigene43644_All	54.9043	0.937	1254	0.4888	0	765
Unigene30118_All	286.082	0.9983	582	0.4553	0	1850
Unigene44397_All	2.709	0.6221	299	0.5552	0	9
Unigene17547_All	37.3404	0.9734	564	0.5266	0	234
Unigene12684_All	7.0936	0.8645	406	0.3227	0	32
Unigene37737_All	14.7834	0.9314	554	0.5812	0	91
Unigene33247_All	6.1293	0.5362	1160	0.5422	0	79
Unigene44003_All	8.032	0.9863	437	0.3959	0	39
Unigene43912_All	25.9091	0.9066	396	0.6793	0	114
Unigene40871_All	187.529	0.9318	777	0.5508	0	1619
Unigene4023_All	64.4936	0.3081	1175	0.4689	0	842
Unigene27321_All	9.3264	0.5484	1158	0.462	0	120
Unigene12197_All	2.1481	0.563	1215	0.3811	0	29
Unigene43716_All	123.622	0.9858	704	0.6506	0	967
Unigene46507_All	4.2308	0.8889	468	0.6068	0	22
Unigene32087_All	73.407	0.978	1452	0.4539	0	1185
Unigene51608_All	17.1676	0.9769	346	0.5231	0	66
Unigene53634_All	2.6596	0.6383	846	0.5272	0	25
Unigene44145_All	2.1724	0.7897	580	0.5293	0	14
Unigene19109_All	101.081	0.8033	666	0.4444	0	748
Unigene9201_All	49.3793	0.9382	1263	0.5249	0	693
Unigene66635_All	0.4455	0.4455	202	0.4158	0	1
Unigene43409_All	1.5101	0.6711	298	0.6544	0	5
Unigene33623_All	116.283	0.9971	339	0.4631	0	438
Unigene20328_All	19.8341	0.9834	422	0.3531	0	93
Unigene62076_All	1.5063	0.9958	239	0.318	0	4
Unigene40689_All	20.4617	0.4991	1148	0.4321	0	261
Unigene49229_All	33.4648	0.9352	355	0.3972	0	132
Unigene70758_All	1.0227	0.6932	264	0.5076	0	3
Unigene17587_All	6.5988	0.9715	491	0.5153	0	36
Unigene63597_All	9	0.9941	340	0.5353	0	34
Unigene71785_All	0.8229	0.3977	875	0.4743	0	8
Unigene65502_All	2.0455	0.9045	220	0.4591	0	5
Unigene65676_All	2.7632	0.557	456	0.3684	0	14
Unigene74628_All	0.5373	0.4119	335	0.391	0	2
Unigene28142_All	18.8921	0.9985	686	0.4329	0	144
Unigene75940_All	3.1875	0.8812	480	0.4854	0	17
Unigene20498_All	24.7454	0.9287	491	0.5356	0	135
Unigene5748_All	22.7209	0.9928	3071	0.4897	0	776
Unigene71088_All	0.3435	0.3435	262	0.4237	0	1
Unigene72036_All	1.8685	0.699	289	0.4671	0	6
Unigene59329_All	0.9511	0.3884	757	0.5443	0	8
Unigene24403_All	23.1818	0.9821	726	0.5978	0	187
Unigene77201_All	3.3333	0.8395	243	0.358	0	9
Unigene11042_All	71.2536	0.5911	1037	0.4542	0	821
Unigene56117_All	21.8371	0.9879	577	0.4766	0	140
Unigene71855_All	0.2163	0.2163	832	0.4796	0	2
Unigene68030_All	8.7805	0.8537	205	0.6244	0	20
Unigene48342_All	3.9594	0.7614	591	0.4484	0	26
Unigene3745_All	9.2405	0.91	711	0.4233	0	73
Unigene28401_All	2.7692	0.8731	260	0.3615	0	8
Unigene22410_All	50.5865	0.9755	1920	0.425	0	1080
Unigene31997_All	64.5202	0.6852	1042	0.6411	0	747
Unigene52437_All	71.5152	0.9731	594	0.4343	0	472
Unigene47332_All	0.2163	0.1148	1664	0.3954	0	4
Unigene59839_All	1.0526	0.5556	342	0.4825	0	4
Unigene15260_All	668.125	0.9618	864	0.4861	0	6414
Unigene43118_All	33.8552	0.9655	1305	0.4383	0	491
Unigene58708_All	2.6809	0.9532	235	0.5106	0	7
Unigene73407_All	0.7407	0.3786	243	0.4609	0	2
Unigene16533_All	80.8378	0.9946	1110	0.5432	0	997
Unigene18514_All	2.3333	0.8444	270	0.3519	0	7
Unigene48153_All	86.5567	0.9206	1624	0.4637	0	1562
Unigene24812_All	346.918	0.9895	571	0.5096	0	2201
Unigene40931_All	55.7656	0.9809	836	0.4629	0	518
Unigene73097_All	0.4959	0.4959	363	0.5592	0	2
Unigene60088_All	1.711	0.9278	263	0.5095	0	5
Unigene13245_All	2.9268	0.9377	369	0.3686	0	12
Unigene45086_All	2.6087	0.7343	207	0.5314	0	6
Unigene14864_All	11.7199	0.9337	407	0.6118	0	53
Unigene67236_All	0.8838	0.3519	611	0.3863	0	6
Unigene53365_All	21.4286	0.5349	630	0.5921	0	150
Unigene15595_All	29.5588	0.9951	204	0.402	0	67
Unigene35688_All	15.8945	0.9507	872	0.6261	0	154
Unigene37246_All	8.7359	0.9481	1329	0.4801	0	129
Unigene46974_All	125.417	0.9977	432	0.4699	0	602
Unigene13011_All	9.7908	0.8243	239	0.6402	0	26
Unigene10100_All	2.5641	0.9402	351	0.4217	0	10
Unigene71133_All	1.1321	0.6604	318	0.5314	0	4
Unigene46500_All	1249.78	0.9324	414	0.6401	0	5749
Unigene77383_All	0.3854	0.2013	467	0.546	0	2
Unigene6907_All	3.7385	0.8446	650	0.4338	0	27
Unigene59616_All	1.5517	0.8276	232	0.6638	0	4
Unigene35603_All	7.3333	0.3728	810	0.4321	0	66
Unigene69859_All	1.6615	0.6215	325	0.3815	0	6
Unigene16423_All	104.111	0.9691	1457	0.5813	0	1686
Unigene74885_All	1.8595	0.8264	242	0.3884	0	5
Unigene12568_All	164.76	0.984	313	0.6933	0	573
Unigene62070_All	1.7176	0.9313	262	0.4962	0	5
Unigene66823_All	0.7059	0.6118	255	0.5647	0	2
Unigene18181_All	3.0682	0.975	440	0.6886	0	15
Unigene47215_All	4.1694	0.644	2396	0.3957	0	111
Unigene9066_All	228.421	0.997	1013	0.4462	0	2571
Unigene41073_All	4.4017	0.4839	961	0.6139	0	47
Unigene14108_All	12.1317	0.7335	638	0.4075	0	86
Unigene24691_All	29.5477	0.9966	597	0.5243	0	196
Unigene14985_All	6.1146	0.7113	471	0.4692	0	32
Unigene56581_All	9.2045	0.9432	264	0.3674	0	27
Unigene74256_All	1.0757	0.741	251	0.3825	0	3
Unigene9511_All	173.417	0.9483	793	0.4943	0	1528
Unigene22238_All	58.1585	0.9654	896	0.4252	0	579
Unigene39642_All	2.9695	0.8756	394	0.5482	0	13
Unigene65101_All	2.4684	0.6118	474	0.4346	0	13
Unigene30419_All	9.2523	0.9782	963	0.4133	0	99
Unigene4968_All	433.716	0.9981	514	0.6809	0	2477
Unigene46597_All	5.0581	0.9961	516	0.4535	0	29
Unigene37903_All	1.5502	0.2823	1045	0.5856	0	18
Unigene551_All	33.8146	0.9836	1834	0.4335	0	697
Unigene2082_All	39.5902	0.9891	366	0.5956	0	161
Unigene18789_All	2.9725	0.9651	545	0.4917	0	18
Unigene13116_All	2.2785	0.9789	474	0.4662	0	12
Unigene58231_All	2.2131	0.8934	244	0.5984	0	6
Unigene5612_All	13.6607	0.8321	560	0.3839	0	85
Unigene18171_All	2.6062	0.9961	518	0.4247	0	15
Unigene19666_All	5.3963	0.3201	1562	0.523	0	94
Unigene1232_All	62.0865	0.9718	532	0.6015	0	367
Unigene19348_All	20.5909	0.9455	660	0.6545	0	151
Unigene25964_All	4.68	0.4013	750	0.5333	0	39
Unigene32448_All	5.625	0.9981	528	0.4129	0	33
Unigene74907_All	1.2273	0.5	220	0.3091	0	3
Unigene65625_All	1.6	0.6578	225	0.5289	0	4
Unigene32510_All	59.3465	0.9842	1010	0.6535	0	666
Unigene4034_All	5019.26	0.9742	1046	0.5172	0	58335
Unigene34312_All	4.5487	0.935	277	0.6065	0	14
Unigene31504_All	24.2384	0.8389	453	0.6336	0	122
Unigene46494_All	139.883	0.9736	341	0.6041	0	530
Unigene19042_All	55.8845	0.9819	277	0.5957	0	172
Unigene65521_All	1.6605	0.8044	271	0.4539	0	5
Unigene26532_All	0.9278	0.5515	582	0.5137	0	6
Unigene11890_All	14.5898	0.9941	512	0.4863	0	83
Unigene1480_All	12.5652	0.5374	1189	0.7014	0	166
Unigene28723_All	17.2441	0.8635	381	0.4646	0	73
Unigene6966_All	30.6683	0.948	1212	0.4299	0	413
Unigene2163_All	4.2453	0.9929	424	0.4741	0	20
Unigene34586_All	3.8298	0.8024	329	0.5684	0	14
Unigene225_All	1.0526	0.4407	2911	0.4363	0	35
Unigene23168_All	22.5664	0.9469	339	0.4956	0	85
Unigene38015_All	4.9138	0.6494	348	0.5144	0	19
Unigene18358_All	1.6854	0.7753	267	0.5468	0	5
Unigene44232_All	2.5442	0.9753	283	0.3922	0	8
Unigene3953_All	429.214	0.9975	1208	0.5944	0	5761
Unigene22720_All	5.0266	0.8604	752	0.5771	0	42
Unigene40511_All	21.3636	0.9495	594	0.4714	0	141
Unigene59564_All	2.126	0.8898	254	0.5118	0	6
Unigene36819_All	258.869	0.9594	2758	0.4681	0	7948
Unigene72180_All	1.6071	0.6399	336	0.6577	0	6
Unigene24015_All	12.635	0.9892	463	0.6523	0	65
Unigene54110_All	3.3333	0.6749	243	0.5432	0	9
Unigene65194_All	2.1871	0.5881	823	0.4787	0	20
Unigene2742_All	1.9355	0.9857	279	0.4588	0	6
Unigene14299_All	8.1818	0.9792	385	0.561	0	35
Unigene38903_All	10.0885	0.941	339	0.3894	0	38
Unigene41442_All	8.6802	0.9949	394	0.3223	0	38
Unigene78097_All	2.6733	0.6436	404	0.7005	0	12
Unigene35342_All	4.2082	0.2905	1604	0.4894	0	75
Unigene47579_All	11.2682	0.9935	1238	0.5194	0	155
Unigene65744_All	3.8115	0.6735	732	0.4262	0	31
Unigene44346_All	83.1646	0.9063	395	0.6785	0	365
Unigene55763_All	23.6842	0.9386	228	0.6447	0	60
Unigene41066_All	20.1687	0.9904	415	0.5542	0	93
Unigene16806_All	422.224	0.9993	1423	0.4385	0	6677
Unigene61150_All	7.1885	0.9042	313	0.5559	0	25
Unigene41470_All	2.5623	0.9893	281	0.3452	0	8
Unigene13655_All	3.8	0.8711	450	0.4267	0	19
Unigene60142_All	2.7692	0.9885	260	0.5154	0	8
Unigene53970_All	0.2948	0.2151	916	0.4454	0	3
Unigene45072_All	1.3793	0.7548	261	0.3487	0	4
Unigene1248_All	1.4784	0.7495	487	0.4497	0	8
Unigene50650_All	7.049	0.9972	715	0.4671	0	56
Unigene27030_All	5730.05	0.9799	1395	0.5362	0	88818
Unigene55104_All	2.4514	0.4125	257	0.4163	0	7
Unigene47444_All	26.3239	0.9988	2442	0.414	0	715
Unigene13847_All	53.7231	0.9938	650	0.4554	0	388
Unigene7798_All	2.898	0.8873	559	0.6655	0	18
Unigene41916_All	22.7974	0.9934	454	0.4802	0	115
Unigene74759_All	3.1034	0.8034	290	0.3931	0	10
Unigene50598_All	35.5776	0.9495	554	0.3664	0	219
Unigene70893_All	0.4245	0.4245	212	0.3774	0	1
Unigene55572_All	1.6692	0.4235	647	0.4575	0	12
Unigene60001_All	2.967	0.9538	455	0.611	0	15
Unigene54425_All	3.3446	0.9358	296	0.5878	0	11
Unigene51104_All	6.7647	0.9575	306	0.3562	0	23
Unigene41959_All	42.2293	0.9979	471	0.4119	0	221
Unigene36997_All	5.7143	0.7698	504	0.3393	0	32
Unigene78683_All	1.0487	0.2341	944	0.4078	0	11
Unigene54492_All	2.9858	0.8152	211	0.7346	0	7
Unigene64920_All	1.5385	0.8376	234	0.3376	0	4
Unigene1740_All	83.7272	0.9984	1250	0.4616	0	1163
Unigene10096_All	21.1589	0.7914	302	0.4801	0	71
Unigene37310_All	18.5768	0.9953	1061	0.4647	0	219
Unigene54803_All	4.2654	0.9573	211	0.3934	0	10
Unigene3975_All	54.2879	0.9939	1313	0.4471	0	792
Unigene12339_All	5.7303	0.9644	1068	0.6545	0	68
Unigene26804_All	19.8487	0.9852	1957	0.4711	0	432
Unigene8461_All	52.8328	0.8908	293	0.4539	0	172
Unigene14404_All	25.0645	0.4097	930	0.5194	0	259
Unigene66436_All	0.3644	0.3644	247	0.5304	0	1
Unigene341_All	45.8659	0.9539	1886	0.4889	0	962
Unigene5670_All	21.5921	0.8527	1704	0.4354	0	411
Unigene47834_All	2.6087	0.3043	1104	0.5734	0	32
Unigene6708_All	1904.1	0.988	830	0.5434	0	17560
Unigene43082_All	922.411	0.999	1008	0.5833	0	10331
Unigene13425_All	5.83	0.9879	247	0.4089	0	16
Unigene5837_All	3.2184	0.2963	783	0.5964	0	28
Unigene72260_All	0.1531	0.1531	588	0.7058	0	1
Unigene69836_All	43.7279	0.6837	566	0.5848	0	275
Unigene14402_All	24.3158	0.9965	285	0.3053	0	77
Unigene47471_All	33.3907	0.9395	1917	0.4966	0	712
Unigene70350_All	0.3333	0.3333	270	0.5222	0	1
Unigene42144_All	2.6659	0.3732	844	0.4135	0	25
Unigene14964_All	3.8136	0.7949	590	0.6051	0	25
Unigene52641_All	194.428	0.9962	262	0.4237	0	566
Unigene10409_All	7.9463	0.8081	521	0.643	0	46
Unigene62854_All	0.6175	0.1835	583	0.6003	0	4
Unigene70708_All	3.311	0.6488	299	0.3712	0	11
Unigene33116_All	148.904	0.9974	1523	0.4977	0	2520
Unigene5915_All	6.543	0.9733	674	0.405	0	49
Unigene9972_All	45.3803	0.9634	355	0.6366	0	179
Unigene4294_All	19.8501	0.9679	467	0.7173	0	103
Unigene36091_All	28.3333	0.9333	270	0.5556	0	85
Unigene65045_All	8.0137	0.9486	292	0.4315	0	26
Unigene2073_All	7.7364	0.6819	349	0.5244	0	30
Unigene13367_All	1.5254	0.6579	649	0.547	0	11
Unigene31106_All	15.2727	0.7152	495	0.5455	0	84
Unigene57200_All	3.1188	0.9356	202	0.4604	0	7
Unigene26030_All	13.9773	0.8769	528	0.4299	0	82
Unigene39617_All	6.7712	0.9875	319	0.4075	0	24
Unigene26314_All	27.3319	0.9957	461	0.4317	0	140
Unigene55323_All	1.711	0.9962	263	0.6274	0	5
Unigene36989_All	10.9135	0.5462	2382	0.4643	0	289
Unigene927_All	198.963	0.9914	1983	0.4458	0	4388
Unigene31300_All	19.3993	0.9876	566	0.4859	0	122
Unigene4580_All	4.4037	0.8226	327	0.37	0	16
Unigene64216_All	5.7798	0.922	218	0.2752	0	14
Unigene27156_All	4.472	0.8364	483	0.5652	0	24
Unigene59154_All	7.0147	0.4338	680	0.4735	0	53
Unigene46939_All	18.6653	0.9671	487	0.6078	0	101
Unigene36685_All	24.5763	0.7966	531	0.4972	0	145
Unigene43492_All	4.827	0.9464	578	0.6834	0	31
Unigene50890_All	32.3182	0.85	660	0.5061	0	237
Unigene61952_All	1.1538	0.7436	234	0.5171	0	3
Unigene75027_All	0.8257	0.8257	218	0.4037	0	2
Unigene49631_All	16.9466	0.9746	393	0.6463	0	74
Unigene29340_All	43.8947	0.9263	285	0.5509	0	139
Unigene40907_All	101.035	0.9891	734	0.4632	0	824
Unigene42856_All	30.0487	0.9968	1231	0.5191	0	411
Unigene28852_All	1.3466	0.6958	401	0.409	0	6
Unigene64775_All	2.0769	0.9808	260	0.4423	0	6
Unigene1278_All	9.4406	0.8783	715	0.6042	0	75
Unigene67686_All	0.4186	0.4186	215	0.4465	0	1
Unigene52510_All	337.889	0.9983	578	0.4429	0	2170
Unigene4380_All	3.361	0.2925	964	0.5073	0	36
Unigene57413_All	5.0223	0.8951	448	0.6272	0	25
Unigene13886_All	11.1563	0.9602	1081	0.4209	0	134
Unigene61871_All	5.2282	0.9336	241	0.3651	0	14
Unigene14356_All	0.9693	0.2436	1207	0.5725	0	13
Unigene71296_All	4.6479	0.5211	213	0.7136	0	11
Unigene46534_All	3.6311	0.9856	347	0.6513	0	14
Unigene5409_All	27.3568	0.5477	1362	0.4361	0	414
Unigene60065_All	1.2108	0.7668	223	0.583	0	3
Unigene22269_All	8.741	0.9712	556	0.696	0	54
Unigene75442_All	3.9919	0.8871	248	0.5	0	11
Unigene3656_All	215.805	0.9969	646	0.4071	0	1549
Unigene74002_All	0.4433	0.4433	203	0.3498	0	1
Unigene9914_All	7.351	0.6225	453	0.4945	0	37
Unigene13109_All	4.875	0.8375	240	0.6917	0	13
Unigene30513_All	14.3919	0.9989	888	0.5349	0	142
Unigene37463_All	26.0274	0.9793	1645	0.6316	0	476
Unigene10511_All	12.9625	0.9435	1415	0.5675	0	204
Unigene44069_All	32.7049	0.9973	366	0.4508	0	133
Unigene63173_All	0.2564	0.2564	351	0.4786	0	1
Unigene37013_All	3.1323	0.5406	431	0.4803	0	15
Unigene64928_All	1.3846	0.7615	260	0.4	0	4
Unigene58855_All	2.1531	0.7081	209	0.3684	0	5
Unigene70267_All	5.1429	0.9102	245	0.4571	0	14
Unigene2794_All	19.0167	0.9833	478	0.6569	0	101
Unigene73981_All	0.3557	0.3557	253	0.4348	0	1
Unigene57198_All	0.5466	0.413	494	0.6478	0	3
Unigene20625_All	166.986	0.9532	491	0.4786	0	911
Unigene38004_All	4.165	0.9014	497	0.3159	0	23
Unigene17167_All	75.8714	0.9085	809	0.5056	0	682
Unigene14940_All	411.983	0.9914	348	0.6753	0	1593
Unigene11152_All	34.6362	0.9722	1333	0.5229	0	513
Unigene20522_All	6.1017	0.9322	354	0.6836	0	24
Unigene61701_All	14.879	0.8911	248	0.4113	0	41
Unigene13883_All	321.145	0.989	725	0.4952	0	2587
Unigene52480_All	26.3102	0.8592	561	0.4617	0	164
Unigene53899_All	5.8929	0.8958	336	0.4792	0	22
Unigene72402_All	0.3	0.3	300	0.4	0	1
Unigene29660_All	29.4073	0.9742	658	0.459	0	215
Unigene26003_All	2.4601	0.7859	439	0.3804	0	12
Unigene22252_All	5.2066	0.9835	363	0.427	0	21
Unigene27029_All	8.8928	0.8672	1483	0.5057	0	147
Unigene17165_All	15.3136	0.5994	1333	0.5851	0	227
Unigene2414_All	4.6216	0.7757	370	0.3892	0	19
Unigene33668_All	5.4593	0.9255	577	0.4818	0	35
Unigene60904_All	3.7358	0.883	265	0.4264	0	11
Unigene52732_All	3.75	0.9549	288	0.3438	0	12
Unigene31495_All	12.7099	0.9008	524	0.4523	0	74
Unigene19390_All	1335.27	0.8849	556	0.5558	0	8249
Unigene42942_All	170.882	0.9821	1564	0.4271	0	2971
Unigene43720_All	6.419	0.789	673	0.6805	0	48
Unigene977_All	30.6156	0.932	926	0.487	0	315
Unigene48589_All	214.111	0.9732	934	0.6049	0	2222
Unigene12351_All	2.148	0.8544	419	0.5919	0	10
Unigene41683_All	11.5613	0.9447	506	0.4802	0	65
Unigene20047_All	74.4458	0.9821	839	0.4636	0	694
Unigene45113_All	4.6479	0.9249	213	0.493	0	11
Unigene34813_All	5.4362	0.7852	298	0.6745	0	18
Unigene15372_All	5.1104	0.9669	634	0.6293	0	36
Unigene48736_All	42.2346	0.9745	1253	0.498	0	588
Unigene51135_All	456.976	0.9537	1427	0.5445	0	7246
Unigene36638_All	28.481	0.9778	316	0.4778	0	100
Unigene3964_All	364.116	0.9586	1378	0.5522	0	5576
Unigene60500_All	1.8052	0.7536	349	0.384	0	7
Unigene18561_All	1.3235	0.875	272	0.5662	0	4
Unigene69605_All	1.0506	0.7432	257	0.3891	0	3
Unigene41911_All	16.681	0.9957	464	0.4547	0	86
Unigene38784_All	4.4516	0.6129	930	0.4968	0	46
Unigene40289_All	8.64	0.922	1000	0.588	0	96
Unigene22744_All	67.3804	0.9461	1317	0.5148	0	986
Unigene32596_All	27.9249	0.8834	506	0.4723	0	157
Unigene52918_All	10.9714	0.9048	525	0.3733	0	64
Unigene19745_All	3.4749	0.9382	518	0.4382	0	20
Unigene59198_All	26.5616	0.8023	349	0.702	0	103
Unigene16754_All	31.4646	0.9837	1782	0.532	0	623
Unigene56664_All	5.0704	0.9799	497	0.7123	0	28
Unigene39622_All	24	0.9889	270	0.6815	0	72
Unigene50099_All	2.4923	0.7508	325	0.4831	0	9
Unigene14164_All	53.0061	0.9985	652	0.4601	0	384
Unigene54835_All	2.7799	0.7683	259	0.4479	0	8
Unigene7487_All	8.0061	0.9785	326	0.5368	0	29
Unigene59905_All	0.1899	0.1899	948	0.5517	0	2
Unigene54293_All	2.6627	0.9408	338	0.3609	0	10
Unigene42747_All	11.3089	0.9581	573	0.5288	0	72
Unigene502_All	33.6996	0.9955	1338	0.63	0	501
Unigene44298_All	4.7745	0.9496	377	0.5836	0	20
Unigene39023_All	2.1635	0.7115	416	0.399	0	10
Unigene8316_All	2.6277	0.9489	274	0.4015	0	8
Unigene34747_All	3.1142	0.8408	289	0.3875	0	10
Unigene59756_All	1.8367	0.5918	343	0.4723	0	7
Unigene26020_All	88.9535	0.9961	516	0.4438	0	510
Unigene45462_All	25.0753	0.9985	664	0.7108	0	185
Unigene77093_All	0.3412	0.1801	1055	0.4711	0	4
Unigene60091_All	3.0183	0.9451	328	0.4665	0	11
Unigene25603_All	4.7727	0.9419	396	0.702	0	21
Unigene42425_All	21.5569	0.9862	1670	0.4707	0	400
Unigene33614_All	2.6393	0.8798	341	0.478	0	10
Unigene59207_All	1.3573	0.6288	862	0.5	0	13
Unigene54929_All	1.3889	0.2701	1296	0.5316	0	20
Unigene4919_All	0.9854	0.6934	274	0.3613	0	3
Unigene56539_All	8.0397	0.9876	403	0.4864	0	36
Unigene62744_All	18.329	0.5248	383	0.4517	0	78
Unigene61515_All	0.8361	0.2131	1830	0.5683	0	17
Unigene23822_All	1.1392	0.6076	237	0.3882	0	3
Unigene32960_All	6.1217	0.9535	838	0.574	0	57
Unigene4460_All	34.8804	0.9593	418	0.5383	0	162
Unigene25984_All	12.9808	0.897	728	0.4766	0	105
Unigene56376_All	9.3103	0.8251	406	0.6305	0	42
Unigene16553_All	4.8028	0.9118	431	0.587	0	23
Unigene57950_All	3.8298	0.9681	282	0.7163	0	12
Unigene72048_All	2.0056	0.6379	359	0.4234	0	8
Unigene33006_All	16.0666	0.8593	661	0.5885	0	118
Unigene60892_All	3.7327	0.9032	217	0.682	0	9
Unigene75924_All	5.2454	0.7914	326	0.4294	0	19
Unigene62154_All	3.8942	0.9135	208	0.3798	0	9
Unigene55190_All	2.4407	0.8102	295	0.5017	0	8
Unigene29954_All	2.9464	0.994	336	0.6012	0	11
Unigene50015_All	5.529	0.8464	293	0.372	0	18
Unigene8809_All	2.4242	0.9966	297	0.7374	0	8
Unigene11245_All	67.3282	0.9237	1048	0.5363	0	784
Unigene11009_All	97.0521	0.9796	1766	0.5215	0	1906
Unigene52570_All	6.7606	0.9859	213	0.5211	0	16
Unigene19517_All	11.5798	0.9202	614	0.5749	0	79
Unigene61107_All	7.217	0.9906	212	0.6745	0	17
Unigene27833_All	158.672	0.9983	595	0.5025	0	1049
Unigene56313_All	1.7045	0.9356	264	0.3447	0	5
Unigene8503_All	6.4992	0.956	637	0.573	0	46
Unigene41672_All	41.0727	0.9618	550	0.6618	0	251
Unigene73742_All	0.6081	0.6081	296	0.4223	0	2
Unigene1585_All	96.8449	0.9992	1193	0.4308	0	1284
Unigene75167_All	1.4085	0.8138	639	0.6275	0	10
Unigene48412_All	259.728	0.9824	1139	0.6514	0	3287
Unigene72669_All	1.9355	0.6774	279	0.3978	0	6
Unigene14858_All	63	0.9135	370	0.7027	0	259
Unigene57663_All	1.35	0.965	200	0.645	0	3
Unigene75738_All	3.0508	0.4052	649	0.4607	0	22
Unigene19698_All	39.6185	0.9736	1363	0.4732	0	600
Unigene15571_All	202.768	0.9851	336	0.4673	0	757
Unigene77345_All	1.6667	0.4012	324	0.3981	0	6
Unigene1977_All	5.8916	0.9797	443	0.465	0	29
Unigene67849_All	1.2736	0.5283	212	0.3821	0	3
Unigene21299_All	16.8465	0.9654	1186	0.5059	0	222
Unigene37490_All	28.9744	0.3932	1053	0.5745	0	339
Unigene28018_All	2.4064	0.8904	374	0.3984	0	10
Unigene6426_All	25.0224	0.994	669	0.4664	0	186
Unigene50334_All	9.9018	0.888	509	0.5422	0	56
Unigene66392_All	0.3742	0.3742	481	0.4802	0	2
Unigene19788_All	69.4765	0.3052	1127	0.5697	0	870
Unigene48754_All	49.3548	0.9983	1209	0.5269	0	663
Unigene12030_All	5.2312	0.9102	757	0.3844	0	44
Unigene11414_All	33.5847	0.9699	1329	0.471	0	496
Unigene37860_All	24.5804	0.9687	703	0.4595	0	192
Unigene13058_All	7.1083	0.7172	785	0.5987	0	62
Unigene70726_All	0.3782	0.3782	238	0.5588	0	1
Unigene28097_All	89.2463	0.9874	1433	0.5429	0	1421
Unigene52617_All	808.03	0.9983	594	0.4175	0	5333
Unigene26250_All	21.2239	0.9657	670	0.4657	0	158
Unigene19231_All	19.8155	0.7196	813	0.4908	0	179
Unigene50736_All	16.1587	0.9541	479	0.666	0	86
Unigene14155_All	2884.38	0.9495	555	0.5586	0	17787
Unigene52644_All	14.2105	0.8623	247	0.3887	0	39
Unigene60042_All	1.179	0.7162	229	0.7555	0	3
Unigene6649_All	10.4802	0.8992	833	0.509	0	97
Unigene25101_All	11.6279	0.286	1161	0.4686	0	150
Unigene28135_All	9.872	0.8574	547	0.6545	0	60
Unigene36341_All	28.1489	0.9872	470	0.5957	0	147
Unigene59477_All	12.1834	0.6114	229	0.4716	0	31
Unigene29560_All	3.9633	0.9523	545	0.433	0	24
Unigene72508_All	0.3567	0.2483	757	0.5495	0	3
Unigene31347_All	7.8344	0.5308	471	0.6327	0	41
Unigene24846_All	2.6733	0.948	404	0.3936	0	12
Unigene51006_All	111.343	0.9969	953	0.405	0	1179
Unigene63293_All	2.0362	0.8054	221	0.6742	0	5
Unigene25302_All	5.176	0.667	1165	0.6833	0	67
Unigene23622_All	5.4656	0.83	247	0.3563	0	15
Unigene16715_All	6.7584	0.9812	799	0.378	0	60
Unigene52025_All	8.8329	0.8859	754	0.4377	0	74
Unigene24389_All	25.4651	0.8527	258	0.6977	0	73
Unigene8851_All	16.9811	0.9846	583	0.4717	0	110
Unigene69501_All	0.67	0.536	403	0.4541	0	3
Unigene46811_All	11.2713	0.888	527	0.5977	0	66
Unigene37901_All	25.4046	0.9528	1038	0.4923	0	293
Unigene64191_All	5.0373	0.9925	268	0.6082	0	15
Unigene279_All	27.7444	0.7632	532	0.5827	0	164
Unigene65997_All	1.5789	0.963	513	0.6764	0	9
Unigene3069_All	3.6522	0.771	345	0.458	0	14
Unigene45251_All	6.3889	0.9815	324	0.4938	0	23
Unigene9714_All	31.094	0.9616	521	0.5048	0	180
Unigene42874_All	33.8189	0.9732	1640	0.4957	0	617
Unigene48308_All	26.4299	0.9846	521	0.428	0	153
Unigene17008_All	50.8407	0.882	678	0.4617	0	383
Unigene76461_All	1.4516	0.9315	248	0.4234	0	4
Unigene73643_All	0.786	0.786	229	0.476	0	2
Unigene18186_All	15.1304	0.971	345	0.5188	0	58
Unigene3869_All	19.2518	0.5616	949	0.4605	0	203
Unigene42480_All	14.2745	0.9983	1778	0.4578	0	282
Unigene22174_All	79.976	0.9992	1294	0.4521	0	1150
Unigene29373_All	3.1117	0.8511	376	0.4122	0	13
Unigene18925_All	7.6777	0.9716	211	0.4408	0	18
Unigene62520_All	2.9889	0.7306	271	0.4317	0	9
Unigene48196_All	2.1828	0.8862	536	0.6026	0	13
Unigene38923_All	9.3533	0.9215	433	0.5612	0	45
Unigene60694_All	2.4913	0.8789	289	0.391	0	8
Unigene55649_All	1.4118	0.749	255	0.3922	0	4
Unigene37004_All	91.4179	0.9984	1828	0.4431	0	1859
Unigene48791_All	122.447	0.9982	1140	0.5079	0	1551
Unigene75016_All	0.5788	0.5788	311	0.717	0	2
Unigene76937_All	0.4286	0.4286	210	0.3333	0	1
Unigene24324_All	4.8478	0.9555	427	0.4543	0	23
Unigene59158_All	2.6087	0.8116	276	0.6268	0	8
Unigene15961_All	6.9264	0.2294	2297	0.599	0	177
Unigene41782_All	38.0225	0.9551	445	0.6404	0	188
Unigene63194_All	0.8696	0.8647	207	0.372	0	2
Unigene61881_All	6.5323	0.8629	248	0.371	0	18
Unigene32683_All	103.245	0.9965	564	0.5248	0	647
Unigene58563_All	2.99	0.8472	301	0.4618	0	10
Unigene70325_All	515.338	0.669	281	0.6157	0	1609
Unigene37300_All	26.37	0.9102	1816	0.4769	0	533
Unigene74395_All	50.5714	0.981	210	0.6571	0	118
Unigene60389_All	3.9416	0.8358	274	0.5	0	12
Unigene51722_All	5.1384	0.9239	578	0.5208	0	33
Unigene28227_All	15.8769	0.9908	975	0.5303	0	172
Unigene49948_All	2.0611	0.5649	262	0.4313	0	6
Unigene49522_All	2.4179	0.791	335	0.7463	0	9
Unigene34284_All	8.263	0.866	403	0.5682	0	37
Unigene65556_All	21.6906	0.9173	278	0.5576	0	67
Unigene4742_All	5.5496	0.9946	373	0.6032	0	23
Unigene54884_All	6.1765	0.9951	204	0.6863	0	14
Unigene19719_All	31.7735	0.9933	1201	0.4629	0	424
Unigene38492_All	7.2973	0.9811	740	0.4324	0	60
Unigene36815_All	17.1147	0.9565	3748	0.4949	0	714
Unigene69402_All	1.4575	0.7814	247	0.4372	0	4
Unigene74623_All	2.5926	0.963	243	0.3621	0	7
Unigene71123_All	0.5279	0.5279	341	0.5249	0	2
Unigene11924_All	79.2722	0.9968	948	0.4968	0	835
Unigene42553_All	20.222	0.9982	1126	0.4751	0	253
Unigene956_All	13.8871	0.574	1568	0.5542	0	242
Unigene51453_All	9.5745	0.8865	423	0.383	0	45
Unigene41252_All	148.579	0.9601	401	0.3965	0	662
Unigene72478_All	0.3896	0.3896	231	0.316	0	1
Unigene52912_All	7.931	0.8429	261	0.4061	0	23
Unigene19782_All	207.119	0.9757	1274	0.4851	0	2932
Unigene17620_All	4.2453	0.923	636	0.6116	0	30
Unigene70228_All	1.9874	0.7098	317	0.3975	0	7
Unigene19521_All	10.2019	0.9876	644	0.5683	0	73
Unigene28407_All	2.3841	0.9238	302	0.7252	0	8
Unigene42407_All	13.7132	0.9954	1942	0.4604	0	296
Unigene18487_All	3.7815	0.6261	238	0.3824	0	10
Unigene3694_All	112.065	0.9658	673	0.4279	0	838
Unigene29509_All	2.4609	0.8164	256	0.3945	0	7
Unigene66230_All	262.461	0.9974	382	0.5419	0	1114
Unigene53092_All	1.9565	0.7391	230	0.5957	0	5
Unigene45131_All	127.841	0.9848	264	0.4508	0	375
Unigene5966_All	69.8286	0.9699	1762	0.5823	0	1368
Unigene55038_All	3.3962	0.8742	318	0.5912	0	12
Unigene17664_All	15	0.9201	438	0.3858	0	73
Unigene35584_All	20.9856	0.9916	832	0.5541	0	194
Unigene61820_All	5.4545	0.9832	297	0.3535	0	18
Unigene28957_All	2.582	0.7295	244	0.6311	0	7
Unigene17272_All	11.9681	0.9415	752	0.4774	0	100
Unigene36045_All	1.4439	0.7772	561	0.3886	0	9
Unigene19011_All	74.4944	0.9513	267	0.5768	0	221
Unigene58165_All	0.9926	0.5919	272	0.7206	0	3
Unigene38165_All	41.8995	0.6725	2397	0.5499	0	1121
Unigene70889_All	1.9397	0.8491	232	0.3491	0	5
Unigene73608_All	2.1649	0.811	291	0.4605	0	7
Unigene74757_All	3.1935	0.6774	310	0.4839	0	11
Unigene22106_All	5.303	0.803	594	0.6801	0	35
Unigene7925_All	0.7826	0.5087	690	0.4188	0	6
Unigene49700_All	4.1117	0.9264	394	0.4416	0	18
Unigene24079_All	4.928	0.902	347	0.3573	0	19
Unigene14949_All	19.7468	0.9599	474	0.4219	0	104
Unigene71820_All	1.2617	0.4439	214	0.472	0	3
Unigene74787_All	1.3284	0.9705	271	0.631	0	4
Unigene56098_All	1.4031	0.5189	449	0.6592	0	7
Unigene46091_All	8.5158	0.4221	1078	0.5798	0	102
Unigene31302_All	273.989	0.9255	564	0.5479	0	1717
Unigene14221_All	201.785	0.8684	661	0.4418	0	1482
Unigene13415_All	24.0341	0.9801	352	0.6591	0	94
Unigene25407_All	17.1058	0.9935	463	0.3693	0	88
Unigene71170_All	1.5929	0.854	226	0.4779	0	4
Unigene46630_All	62.7128	0.9202	376	0.6622	0	262
Unigene41881_All	17.8065	0.8581	465	0.4688	0	92
Unigene3398_All	46.3827	0.9304	1437	0.5331	0	741
Unigene3833_All	13.305	0.9156	1292	0.3421	0	191
Unigene63788_All	3.4615	0.9808	208	0.6779	0	8
Unigene41974_All	12.218	0.8681	523	0.434	0	71
Unigene22246_All	47.8683	0.999	957	0.4232	0	509
Unigene33686_All	4.4118	0.9853	408	0.4167	0	20
Unigene42430_All	49.7299	0.9671	1518	0.4203	0	839
Unigene25698_All	6.7416	0.8951	267	0.633	0	20
Unigene36825_All	1.6176	0.6765	612	0.4755	0	11
Unigene35620_All	90.7975	0.9139	790	0.4646	0	797
Unigene47926_All	272.08	0.9994	1655	0.4882	0	5005
Unigene37002_All	1.6887	0.3764	906	0.4967	0	17
Unigene30165_All	16.9795	0.3744	1023	0.5122	0	193
Unigene5182_All	100.448	0.9919	491	0.721	0	548
Unigene61152_All	0.9747	0.509	277	0.4007	0	3
Unigene20370_All	90.1961	0.9935	459	0.7059	0	460
Unigene28721_All	6.3871	0.8903	310	0.3419	0	22
Unigene7648_All	5.1667	0.7259	540	0.5778	0	31
Unigene23520_All	2.4771	0.9235	327	0.3456	0	9
Unigene6818_All	4.6578	0.8397	599	0.3623	0	31
Unigene77407_All	0.75	0.4333	240	0.6	0	2
Unigene76627_All	7.1548	0.9289	239	0.477	0	19
Unigene21082_All	14.4503	0.986	573	0.5218	0	92
Unigene44904_All	4.0806	0.9975	397	0.4131	0	18
Unigene32485_All	25.9468	0.9271	1729	0.4505	0	499
Unigene62519_All	4.0419	0.997	334	0.4341	0	15
Unigene63755_All	2.4885	0.9862	217	0.4654	0	6
Unigene23223_All	3.4439	0.7985	392	0.6862	0	15
Unigene58209_All	4.2308	0.9444	234	0.4145	0	11
Unigene47338_All	0.2616	0.1628	1376	0.4964	0	4
Unigene42863_All	25.0959	0.72	2336	0.4786	0	653
Unigene25496_All	90.6515	0.4767	967	0.4881	0	974
Unigene25959_All	76.3993	0.9235	536	0.4813	0	455
Unigene33770_All	27.3511	0.8891	487	0.6037	0	148
Unigene15607_All	3.8085	0.853	449	0.3987	0	19
Unigene37971_All	10.1786	0.8958	336	0.4435	0	38
Unigene42498_All	24.1431	0.9076	671	0.3592	0	180
Unigene32973_All	273.59	0.9879	1654	0.422	0	5031
Unigene60685_All	2.0737	0.8433	217	0.5576	0	5
Unigene74685_All	0.3495	0.3495	515	0.4194	0	2
Unigene67736_All	0.8824	0.8203	306	0.5163	0	3
Unigene19570_All	25.8261	0.9983	575	0.5026	0	165
Unigene15391_All	17.8022	0.9615	546	0.5897	0	108
Unigene1154_All	6.1132	0.4561	1855	0.4555	0	126
Unigene70472_All	0.4286	0.4286	210	0.3762	0	1
Unigene23095_All	7.0312	0.6892	576	0.4323	0	45
Unigene60902_All	0.6316	0.4807	285	0.4561	0	2
Unigene30797_All	18.5584	0.9909	548	0.5493	0	113
Unigene22668_All	13.6005	0.9238	761	0.6216	0	115
Unigene62881_All	5.04	0.968	250	0.452	0	14
Unigene73668_All	0.7031	0.3516	256	0.3984	0	2
Unigene10347_All	5.3407	0.9143	455	0.6066	0	27
Unigene11182_All	300.31	0.9989	1814	0.5954	0	6080
Unigene65492_All	0.7826	0.5435	230	0.7174	0	2
Unigene44170_All	6.907	0.8605	430	0.6186	0	33
Unigene13120_All	21.4925	0.9552	201	0.6866	0	48
Unigene9535_All	71.1556	0.9886	874	0.4256	0	691
Unigene15180_All	8.0412	0.9553	582	0.5773	0	52
Unigene18177_All	2.2222	0.8827	324	0.4321	0	8
Unigene43951_All	2.126	0.9843	508	0.561	0	12
Unigene6011_All	24.2672	0.9927	1235	0.4632	0	333
Unigene13319_All	1.9502	0.4496	923	0.4074	0	20
Unigene12877_All	16.8132	0.9643	364	0.3984	0	68
Unigene13735_All	120.252	0.9832	238	0.6176	0	318
Unigene47639_All	9.4272	0.9629	1833	0.6487	0	192
Unigene43390_All	6.7706	0.9523	545	0.622	0	41
Unigene40492_All	26.9256	0.8942	605	0.4033	0	181
Unigene32547_All	828.646	0.969	1679	0.439	0	15466
Unigene59318_All	0.3792	0.2739	712	0.4733	0	3
Unigene27445_All	2.7481	0.6132	393	0.4784	0	12
Unigene47621_All	3.7828	0.5753	1142	0.514	0	48
Unigene33525_All	2.7594	0.9269	424	0.316	0	13
Unigene65387_All	1.659	0.7972	217	0.3226	0	4
Unigene63907_All	3.3835	0.9962	266	0.6278	0	10
Unigene78204_All	1.2981	0.8269	208	0.726	0	3
Unigene9215_All	1797.87	0.9943	1225	0.4947	0	24471
Unigene7531_All	2.2603	0.8676	438	0.5548	0	11
Unigene45332_All	6.055	0.5076	654	0.659	0	44
Unigene4990_All	17.7396	0.9855	553	0.5642	0	109
Unigene31179_All	3.2093	0.9132	645	0.4729	0	23
Unigene25680_All	60.4554	0.945	527	0.482	0	354
Unigene40537_All	16.8103	0.9727	696	0.5057	0	130
Unigene73203_All	0.7792	0.4762	231	0.4805	0	2
Unigene76972_All	1.6216	0.5631	222	0.5405	0	4
Unigene19324_All	73.2766	0.9901	705	0.4809	0	574
Unigene19973_All	39.1899	0.5688	1185	0.508	0	516
Unigene4688_All	6.5455	0.9247	385	0.374	0	28
Unigene39643_All	66.375	0.9875	240	0.425	0	177
Unigene46947_All	19.6937	0.919	457	0.6324	0	100
Unigene26457_All	1.326	0.3641	1807	0.4294	0	27
Unigene45985_All	886.755	0.9585	795	0.4503	0	7833
Unigene58805_All	2.7632	0.9649	228	0.4254	0	7
Unigene38646_All	3.4542	0.9595	469	0.5736	0	18
Unigene65032_All	18	0.9571	280	0.6393	0	56
Unigene73914_All	0.5941	0.3762	303	0.5479	0	2
Unigene34573_All	11.1197	0.9884	259	0.3745	0	32
Unigene13600_All	7.372	0.9932	293	0.6962	0	24
Unigene20425_All	243.979	0.9841	377	0.6525	0	1022
Unigene12121_All	675.867	0.9315	934	0.5246	0	7014
Unigene16331_All	22.3746	0.9944	897	0.4437	0	223
Unigene36124_All	60	0.9911	336	0.6369	0	224
Unigene46064_All	3.3103	0.9448	435	0.3931	0	16
Unigene36926_All	4.9963	0.2593	1369	0.5164	0	76
Unigene27882_All	6.8702	0.9714	524	0.3855	0	40
Unigene68147_All	3.6098	0.2881	1097	0.4576	0	44
Unigene49818_All	1.6168	0.6826	334	0.3743	0	6
Unigene77660_All	4.2489	0.9785	233	0.4549	0	11
Unigene52903_All	105.2	0.96	225	0.6622	0	263
Unigene27494_All	91.0998	0.943	491	0.6375	0	497
Unigene39744_All	36.4337	0.8964	415	0.3904	0	168
Unigene23119_All	27.3684	0.769	342	0.7135	0	104
Unigene48099_All	48.8653	0.9817	1477	0.568	0	803
Unigene42788_All	76.7612	0.9867	1428	0.4615	0	1218
Unigene56995_All	2.2041	0.9551	245	0.5592	0	6
Unigene29090_All	5.9639	0.9789	332	0.4217	0	22
Unigene9952_All	486.547	0.9972	362	0.6519	0	1957
Unigene56594_All	4.9451	0.9744	273	0.3993	0	15
Unigene19000_All	1.8694	0.8368	337	0.4214	0	7
Unigene12722_All	46.8595	0.978	363	0.4242	0	189
Unigene76908_All	1.5789	0.6702	285	0.5825	0	5
Unigene68242_All	0.72	0.72	250	0.404	0	2
Unigene49407_All	3.2143	0.9935	308	0.4123	0	11
Unigene33259_All	151.627	0.9947	1331	0.4921	0	2243
Unigene30906_All	5.9417	0.9592	515	0.5903	0	34
Unigene19980_All	92.9761	0.9989	877	0.6203	0	906
Unigene34205_All	3.2885	0.8077	520	0.4865	0	19
Unigene56694_All	6.9498	0.9846	259	0.4402	0	20
Unigene1515_All	31.1538	0.9991	1092	0.4231	0	378
Unigene15801_All	168.01	0.4639	1246	0.5947	0	2326
Unigene44384_All	7.3636	0.9318	220	0.6682	0	18
Unigene58729_All	2.5442	0.8834	283	0.3746	0	8
Unigene57148_All	0.4852	0.2938	371	0.496	0	2
Unigene12204_All	7.9442	0.4083	1756	0.508	0	155
Unigene14316_All	3.0817	0.288	1139	0.4697	0	39
Unigene9677_All	3.2193	0.605	643	0.367	0	23
Unigene75233_All	4.1026	0.5897	351	0.4815	0	16
Unigene3556_All	12.5251	0.9197	697	0.4849	0	97
Unigene76184_All	2.8378	0.4279	222	0.6577	0	7
Unigene19680_All	41.9752	0.5243	967	0.4881	0	451
Unigene51064_All	1.6364	0.6818	990	0.599	0	18
Unigene44788_All	2.1176	0.9843	255	0.7333	0	6
Unigene9675_All	5.6	0.7822	225	0.7733	0	14
Unigene12495_All	1.8293	0.8008	246	0.561	0	5
Unigene55077_All	0.4511	0.4511	399	0.5188	0	2
Unigene39072_All	3.1274	0.9517	518	0.4421	0	18
Unigene16136_All	3.3	0.6556	2233	0.5831	0	84
Unigene52352_All	74.0132	0.9978	456	0.4649	0	375
Unigene70497_All	0.3191	0.3191	282	0.6738	0	1
Unigene44438_All	4.5732	0.5874	492	0.4654	0	25
Unigene57740_All	2.9137	0.7662	278	0.3885	0	9
Unigene44288_All	392.315	0.9799	298	0.5	0	1299
Unigene7482_All	52.9803	0.835	406	0.6552	0	239
Unigene14846_All	48.8636	0.9343	396	0.4394	0	215
Unigene72485_All	1.7717	0.7874	254	0.4173	0	5
Unigene30047_All	4.7291	0.9918	609	0.4466	0	32
Unigene22250_All	10.7078	0.9578	664	0.387	0	79
Unigene40607_All	464.576	0.9951	1025	0.4459	0	5291
Unigene74726_All	1.4314	0.7475	503	0.4036	0	8
Unigene56597_All	1.6894	0.8191	586	0.6399	0	11
Unigene39161_All	41.4139	0.8123	778	0.4537	0	358
Unigene13170_All	1.8121	0.8456	298	0.5067	0	6
Unigene74505_All	14.3182	0.9583	264	0.4735	0	42
Unigene58665_All	2.2753	0.882	356	0.5506	0	9
Unigene50062_All	5.5775	0.6958	355	0.5549	0	22
Unigene15901_All	461.951	0.9675	2187	0.5007	0	11233
Unigene71167_All	1.806	0.8094	299	0.4582	0	6
Unigene18141_All	18.3737	0.9758	289	0.6713	0	59
Unigene57292_All	0.4167	0.4167	216	0.4306	0	1
Unigene13447_All	9.4334	0.813	353	0.6091	0	37
Unigene28002_All	368.545	0.9832	1306	0.5567	0	5348
Unigene49693_All	3.1034	0.8195	493	0.357	0	17
Unigene64253_All	3.6181	0.9673	398	0.701	0	16
Unigene31384_All	76.0263	0.8763	380	0.3842	0	321
Unigene49004_All	6.8367	0.949	882	0.5703	0	67
Unigene50931_All	18.0682	0.9621	264	0.4545	0	53
Unigene57912_All	2.6591	0.9886	440	0.4227	0	13
Unigene13405_All	25.7143	0.8269	364	0.6951	0	104
Unigene63462_All	1.6822	0.6425	428	0.5093	0	8
Unigene68546_All	23.3793	0.9356	435	0.4368	0	113
Unigene29042_All	4.2308	0.9872	234	0.5171	0	11
Unigene8561_All	6.7589	0.996	253	0.6798	0	19
Unigene1839_All	9.7772	0.9508	1077	0.649	0	117
Unigene4767_All	1.6744	0.7535	215	0.6977	0	4
Unigene47767_All	18.6859	0.9985	1372	0.3899	0	285
Unigene69874_All	0.3125	0.3125	576	0.5382	0	2
Unigene6833_All	3.6453	0.9134	716	0.4008	0	29
Unigene14643_All	42.2107	0.9876	484	0.5062	0	227
Unigene60795_All	0.4225	0.4225	213	0.5446	0	1
Unigene43900_All	2.6866	0.8097	268	0.3433	0	8
Unigene27413_All	2.47	0.9177	583	0.506	0	16
Unigene20567_All	14.1818	0.996	495	0.6869	0	78
Unigene27905_All	52.0519	0.916	1155	0.5203	0	668
Unigene21896_All	74.9335	0.9939	1970	0.503	0	1642
Unigene8294_All	6.8598	0.9909	328	0.4024	0	25
Unigene66444_All	2.8125	0.6278	352	0.642	0	11
Unigene10228_All	89.2899	0.9941	507	0.4753	0	503
Unigene43651_All	124.156	0.9371	859	0.4168	0	1185
Unigene28091_All	97.5224	0.997	670	0.4552	0	726
Unigene66758_All	0.7087	0.622	254	0.4252	0	2
Unigene15135_All	4.4567	0.8858	727	0.4017	0	36
Unigene4441_All	6.7568	0.985	333	0.4805	0	25
Unigene31331_All	342.857	0.9976	420	0.5952	0	1600
Unigene55595_All	8.7805	0.4534	697	0.5968	0	68
Unigene34898_All	32.459	0.8957	671	0.4516	0	242
Unigene8697_All	47.2461	0.9914	581	0.4527	0	305
Unigene10669_All	16.9077	0.6575	1203	0.468	0	226
Unigene24834_All	50.9151	0.9451	601	0.416	0	340
Unigene49607_All	2.0785	0.873	433	0.3972	0	10
Unigene69463_All	3.0583	0.7937	412	0.5146	0	14
Unigene28674_All	5.5425	0.871	341	0.4839	0	21
Unigene3297_All	41.9231	0.9872	234	0.4231	0	109
Unigene50292_All	669.922	0.8677	257	0.7043	0	1913
Unigene63243_All	2.2817	0.9183	355	0.538	0	9
Unigene12092_All	3.3815	0.9769	346	0.4422	0	13
Unigene33512_All	6.6316	0.9158	285	0.3439	0	21
Unigene31115_All	4.4262	0.9672	366	0.4208	0	18
Unigene46669_All	33.9775	0.9978	445	0.7146	0	168
Unigene68419_All	2.5767	0.4172	489	0.4847	0	14
Unigene7608_All	2.5	0.8864	396	0.5278	0	11
Unigene42914_All	20.3209	0.9323	1714	0.437	0	387
Unigene35897_All	8.0308	0.9477	325	0.4954	0	29
Unigene46561_All	31.9512	0.9892	369	0.3875	0	131
Unigene48471_All	15.933	0.9346	627	0.4354	0	111
Unigene32431_All	22.2052	0.9971	1374	0.4694	0	339
Unigene16800_All	43.0118	0.9987	1521	0.4694	0	727
Unigene63469_All	5.7014	0.8959	221	0.371	0	14
Unigene27473_All	5.7252	0.9071	786	0.5674	0	50
Unigene18355_All	11.8537	0.9463	205	0.4732	0	27
Unigene10035_All	7.0766	0.7319	496	0.6371	0	39
Unigene68635_All	0.3327	0.3327	541	0.4473	0	2
Unigene19059_All	1.1947	0.8938	226	0.3584	0	3
Unigene57794_All	3.1429	0.9111	315	0.5778	0	11
Unigene7691_All	8.7037	0.9177	486	0.428	0	47
Unigene41270_All	6.6443	0.8893	298	0.6644	0	22
Unigene4337_All	29.0187	0.8715	428	0.5093	0	138
Unigene38499_All	16.8802	0.9471	1077	0.364	0	202
Unigene12440_All	6.5534	0.9612	206	0.432	0	15
Unigene72717_All	0.4905	0.3134	367	0.4087	0	2
Unigene17277_All	1.7453	0.5632	1543	0.5457	0	30
Unigene24954_All	0.4654	0.212	967	0.515	0	5
Unigene74830_All	1.6514	0.6789	218	0.4541	0	4
Unigene3845_All	0.3368	0.1749	1069	0.4846	0	4
Unigene69140_All	3.3333	0.8832	351	0.3932	0	13
Unigene70216_All	9.2958	0.6808	213	0.5352	0	22
Unigene26925_All	15.3952	0.7371	2328	0.4686	0	399
Unigene22407_All	12.9251	0.978	1135	0.4661	0	163
Unigene76761_All	0.4147	0.4147	217	0.6498	0	1
Unigene29448_All	127.379	0.8871	248	0.6935	0	351
Unigene52475_All	36.6482	0.9695	361	0.4737	0	147
Unigene43950_All	0.9747	0.6787	277	0.3682	0	3
Unigene54604_All	0.2616	0.2616	344	0.4506	0	1
Unigene67649_All	1.4458	0.5261	249	0.4056	0	4
Unigene20318_All	5	0.8595	306	0.3987	0	17
Unigene38812_All	1.9844	0.6252	771	0.594	0	17
Unigene23956_All	5.2941	0.9034	238	0.6429	0	14
Unigene44430_All	5.9471	0.9075	227	0.5154	0	15
Unigene72660_All	2.9923	0.8645	391	0.4399	0	13
Unigene37399_All	113.162	0.8447	1919	0.5128	0	2415
Unigene62905_All	3.5217	0.8652	230	0.513	0	9
Unigene63888_All	2.9242	0.9783	277	0.361	0	9
Unigene8626_All	14.0106	0.9921	758	0.5515	0	118
Unigene75463_All	0.4317	0.4317	417	0.5683	0	2
Unigene55151_All	2.4324	0.982	222	0.5586	0	6
Unigene20695_All	3.855	0.6705	607	0.5799	0	26
Unigene49084_All	35.8006	0.997	993	0.4975	0	395
Unigene41061_All	1.8409	0.3841	880	0.5352	0	18
Unigene34995_All	34.4813	0.5878	723	0.4882	0	277
Unigene29226_All	8.7097	0.7957	279	0.7527	0	27
Unigene71471_All	0.6642	0.369	271	0.5277	0	2
Unigene68694_All	4.3612	0.5507	227	0.6916	0	11
Unigene77556_All	0.4147	0.177	1085	0.4157	0	5
Unigene28201_All	25.0273	0.4297	917	0.6107	0	255
Unigene13309_All	3.289	0.9601	602	0.3787	0	22
Unigene9646_All	113.111	0.9802	405	0.6988	0	509
Unigene37489_All	7.9368	0.9717	601	0.4759	0	53
Unigene61412_All	1.3953	0.7364	258	0.4612	0	4
Unigene17270_All	6.1417	0.9921	381	0.6325	0	26
Unigene25178_All	3.4812	0.4414	879	0.4744	0	34
Unigene16985_All	88.3333	0.9931	1296	0.5008	0	1272
Unigene4892_All	2.561	0.7724	246	0.6748	0	7
Unigene77507_All	0.447	0.2997	604	0.6672	0	3
Unigene62862_All	28.6364	0.9848	264	0.6667	0	84
Unigene44753_All	3.7705	0.9672	549	0.408	0	23
Unigene59347_All	27.6923	0.9798	247	0.498	0	76
Unigene66203_All	6.3976	0.4675	830	0.4446	0	59
Unigene66696_All	1.204	0.8428	299	0.4314	0	4
Unigene22461_All	51.3787	0.9203	1769	0.5008	0	1010
Unigene25766_All	8.6747	0.7169	498	0.6647	0	48
Unigene17668_All	2.3247	0.8376	542	0.4133	0	14
Unigene35192_All	11.9784	0.9856	278	0.7014	0	37
Unigene39790_All	14.7235	0.9793	434	0.659	0	71
Unigene8608_All	85.5556	0.8532	729	0.5226	0	693
Unigene72483_All	13.3333	0.9715	351	0.4103	0	52
Unigene57259_All	1.5929	0.6903	226	0.4558	0	4
Unigene69870_All	0.8852	0.6066	305	0.4361	0	3
Unigene18831_All	9.759	0.994	332	0.3946	0	36
Unigene74701_All	5.2747	0.7802	273	0.337	0	16
Unigene69897_All	0.4072	0.2285	442	0.6199	0	2
Unigene4952_All	126.036	0.99	502	0.5359	0	703
Unigene17431_All	1.6226	0.7608	832	0.4327	0	15
Unigene34487_All	2.7108	0.8253	332	0.4096	0	10
Unigene16000_All	43.8667	0.957	675	0.4222	0	329
Unigene41899_All	86.7308	0.9872	468	0.6731	0	451
Unigene72315_All	0.3529	0.3529	255	0.6118	0	1
Unigene48343_All	3.574	0.8195	831	0.4717	0	33
Unigene1222_All	8.093	0.8992	645	0.4605	0	58
Unigene75661_All	1.445	0.9083	436	0.3945	0	7
Unigene8936_All	5.4197	0.9471	548	0.4142	0	33
Unigene23509_All	4.8	0.7867	300	0.7333	0	16
Unigene57455_All	1.125	0.3979	480	0.3833	0	6
Unigene71372_All	0.878	0.5463	205	0.6244	0	2
Unigene61371_All	1.7391	0.7391	207	0.372	0	4
Unigene21328_All	0.0998	0.0998	1433	0.5052	0	2
Unigene77760_All	0.2663	0.2663	676	0.5695	0	2
Unigene38718_All	7.9688	0.9948	384	0.5703	0	34
Unigene7573_All	5.8974	0.8917	351	0.7493	0	23
Unigene2850_All	26.5517	0.931	261	0.6015	0	77
Unigene49318_All	38.1892	0.9405	370	0.6054	0	157
Unigene3412_All	20.6056	0.9616	677	0.4535	0	155
Unigene17380_All	11.311	0.9638	1106	0.4277	0	139
Unigene33286_All	33.3117	0.9805	616	0.461	0	228
Unigene54543_All	2.9388	0.9714	245	0.4367	0	8
Unigene23265_All	124.555	0.8308	461	0.4577	0	638
Unigene15375_All	40.6349	0.9136	567	0.485	0	256
Unigene41843_All	345.694	0.9827	346	0.6416	0	1329
Unigene73091_All	1.5976	0.5947	338	0.6124	0	6
Unigene8555_All	6.1277	0.983	235	0.617	0	16
Unigene75773_All	10.7865	0.9101	267	0.6816	0	32
Unigene35339_All	422.835	0.8746	1037	0.6393	0	4872
Unigene47003_All	9	0.9941	340	0.6353	0	34
Unigene4875_All	13.8225	0.9061	586	0.6724	0	90
Unigene25078_All	0.6679	0.2152	1078	0.5557	0	8
Unigene63402_All	2.9717	0.9151	212	0.4198	0	7
Unigene60334_All	0.7124	0.2691	379	0.5145	0	3
Unigene12003_All	1.2162	0.5794	592	0.4459	0	8
Unigene4947_All	87.6411	0.9516	496	0.6472	0	483
Unigene34689_All	3.2432	0.8889	333	0.4715	0	12
Unigene51750_All	2.6351	0.964	444	0.4932	0	13
Unigene76694_All	2.4523	0.5095	367	0.4087	0	10
Unigene37895_All	51.4591	0.9988	843	0.5255	0	482
Unigene63071_All	6.1017	0.9576	236	0.428	0	16
Unigene57708_All	1.5957	0.8298	282	0.4397	0	5
Unigene41080_All	2.2917	0.8912	432	0.4028	0	11
Unigene37580_All	44.633	0.9608	1226	0.4649	0	608
Unigene15035_All	406.742	0.9742	310	0.7323	0	1401
Unigene25658_All	4	0.9728	405	0.6272	0	18
Unigene9227_All	12.5619	0.9779	1632	0.606	0	228
Unigene3305_All	3.8136	0.8602	236	0.4492	0	10
Unigene78150_All	6.9903	0.9579	309	0.4693	0	24
Unigene17811_All	24.5987	0.9935	461	0.5922	0	126
Unigene63949_All	3.8111	0.8339	307	0.3583	0	13
Unigene25935_All	13.4043	0.8954	564	0.3901	0	84
Unigene58867_All	2.4658	0.8459	292	0.6164	0	8
Unigene9026_All	60.1562	0.9618	576	0.7222	0	385
Unigene49203_All	3.5097	0.9192	359	0.3733	0	14
Unigene16337_All	40.2649	0.9794	1359	0.493	0	608
Unigene18094_All	2.3276	0.8506	348	0.6437	0	9
Unigene68208_All	0.3093	0.1546	1164	0.5369	0	4
Unigene11627_All	526.372	0.9713	1952	0.5625	0	11427
Unigene40395_All	245.862	0.9876	563	0.3996	0	1538
Unigene46847_All	53.1606	0.5838	579	0.4318	0	342
Unigene62601_All	4.3062	0.9091	209	0.4689	0	10
Unigene54520_All	3.0405	0.9831	296	0.6047	0	10
Unigene25207_All	8.9256	0.989	363	0.6777	0	36
Unigene51964_All	430.296	0.998	507	0.6351	0	2424
Unigene1121_All	297.92	0.9809	1833	0.497	0	6072
Unigene77623_All	10.9624	0.1704	1303	0.4436	0	159
Unigene25897_All	4.8503	0.8603	501	0.3733	0	27
Unigene47822_All	66.0507	0.994	2010	0.4473	0	1476
Unigene19471_All	6.1664	0.9086	613	0.4698	0	42
Unigene31226_All	235.74	0.8701	662	0.5363	0	1734
Unigene19405_All	47.0492	0.9927	549	0.541	0	287
Unigene32753_All	4.9188	0.901	677	0.4254	0	37
Unigene63268_All	3.3088	0.9963	272	0.3456	0	10
Unigene20531_All	20.9302	0.9264	516	0.4922	0	120
Unigene10728_All	2.9399	0.2509	1347	0.5939	0	44
Unigene2439_All	4.295	0.9935	461	0.3753	0	22
Unigene66520_All	1.7544	0.6667	513	0.4133	0	10
Unigene46747_All	7.0909	0.804	495	0.3899	0	39
Unigene13430_All	6.506	0.8373	332	0.6536	0	24
Unigene13590_All	30.1796	0.988	334	0.4491	0	112
Unigene13243_All	2.5248	0.896	606	0.4323	0	17
Unigene65327_All	13.4515	0.6641	649	0.4407	0	97
Unigene60972_All	4.0449	0.9551	267	0.3783	0	12
Unigene23570_All	2.3894	0.9469	452	0.3982	0	12
Unigene52618_All	0.6218	0.323	579	0.4231	0	4
Unigene49961_All	5.2105	0.9974	380	0.5895	0	22
Unigene66049_All	3.9844	0.7943	384	0.638	0	17
Unigene41493_All	7.1311	0.9863	366	0.6257	0	29
Unigene57314_All	4.5722	0.992	374	0.492	0	19
Unigene77684_All	0.5599	0.2799	643	0.4339	0	4
Unigene54692_All	3.3333	0.9259	216	0.3148	0	8
Unigene46956_All	5.5641	0.8176	647	0.6801	0	40
Unigene44431_All	3.1142	0.8858	289	0.4118	0	10
Unigene60287_All	12.1622	0.9144	222	0.3198	0	30
Unigene37370_All	20.1106	0.9859	1700	0.4941	0	380
Unigene25364_All	12.9442	0.9966	591	0.4535	0	85
Unigene75377_All	0.45	0.45	200	0.345	0	1
Unigene14390_All	89.2332	0.9979	939	0.4622	0	931
Unigene30198_All	7.3026	0.3147	912	0.5921	0	74
Unigene72744_All	2.1094	0.8828	256	0.4141	0	6
Unigene63734_All	4.0645	0.8129	310	0.4387	0	14
Unigene28324_All	1.6917	0.6917	266	0.406	0	5
Unigene1423_All	22.9655	0.9483	580	0.6293	0	148
Unigene52845_All	68.2584	0.9663	356	0.441	0	270
Unigene58070_All	4.2857	0.974	231	0.3766	0	11
Unigene1898_All	32.4244	0.9451	1621	0.4337	0	584
Unigene68343_All	0.2804	0.2804	321	0.7321	0	1
Unigene298_All	3.4034	0.9086	952	0.4307	0	36
Unigene63466_All	9.6296	0.9794	243	0.5761	0	26
Unigene15676_All	70.6572	0.8064	563	0.7211	0	442
Unigene19294_All	74.5495	0.9055	1587	0.4783	0	1316
Unigene23919_All	9.375	0.8646	288	0.4618	0	30
Unigene17390_All	6.2609	0.9861	575	0.4383	0	40
Unigene24011_All	8.4706	0.9451	255	0.6039	0	24
Unigene19627_All	34.6884	0.9962	1043	0.5312	0	402
Unigene26149_All	3.75	0.6157	216	0.4398	0	9
Unigene38600_All	61.5415	0.9921	759	0.4321	0	519
Unigene22085_All	176.087	0.8623	828	0.5326	0	1620
Unigene59818_All	0.3782	0.3782	238	0.4706	0	1
Unigene47932_All	46.2045	0.9738	1374	0.5728	0	706
Unigene23760_All	1.4477	0.9196	373	0.6247	0	6
Unigene29887_All	114.444	0.9918	729	0.465	0	927
Unigene48226_All	50.4786	0.9941	1191	0.4307	0	668
Unigene22727_All	6.8044	0.9425	992	0.4849	0	75
Unigene13372_All	2.9104	0.7562	402	0.4428	0	13
Unigene52665_All	17.5248	0.9802	303	0.6865	0	59
Unigene5211_All	35.0226	0.9819	442	0.7014	0	172
Unigene71083_All	1.7308	0.7308	416	0.6106	0	8
Unigene6058_All	6.1935	0.9763	930	0.4871	0	64
Unigene17451_All	9.2275	0.9326	712	0.3792	0	73
Unigene9322_All	181.628	0.9948	774	0.5271	0	1562
Unigene56784_All	2.1845	0.9563	206	0.7039	0	5
Unigene26181_All	1.8578	0.8922	436	0.4381	0	9
Unigene50336_All	4.7368	0.9883	342	0.5351	0	18
Unigene19967_All	126.643	0.4202	840	0.5083	0	1182
Unigene23615_All	3.3962	0.9717	212	0.4151	0	8
Unigene66981_All	2.0737	0.8249	217	0.3502	0	5
Unigene12832_All	4.9057	0.9245	477	0.4444	0	26
Unigene36697_All	53.1544	0.9575	447	0.3893	0	264
Unigene34862_All	13.319	0.8147	696	0.4986	0	103
Unigene27403_All	48.8634	0.8041	827	0.5381	0	449
Unigene3425_All	39.2344	0.9969	640	0.5703	0	279
Unigene38590_All	101.029	0.9985	1365	0.5011	0	1533
Unigene57703_All	1.5254	0.8347	236	0.3771	0	4
Unigene11418_All	11.7846	0.9556	947	0.51	0	124
Unigene11693_All	13.0099	0.9129	505	0.3485	0	73
Unigene60658_All	2.2018	0.9205	327	0.4281	0	8
Unigene39042_All	3.0297	0.8396	505	0.4614	0	17
Unigene62677_All	2.7511	0.9956	229	0.4454	0	7
Unigene59396_All	7.2581	0.5269	558	0.5717	0	45
Unigene63693_All	1.7476	0.7476	206	0.3981	0	4
Unigene57626_All	0.8072	0.4305	446	0.5561	0	4
Unigene24798_All	4.9451	0.7198	364	0.4588	0	20
Unigene8600_All	74.6824	0.9865	1631	0.4801	0	1354
Unigene49207_All	99.6183	0.855	262	0.458	0	290
Unigene23955_All	3	0.8033	300	0.5733	0	10
Unigene11883_All	83.7359	0.9795	977	0.4442	0	909
Unigene73625_All	3.1915	0.7589	282	0.6348	0	10
Unigene29574_All	5.3097	0.8378	339	0.708	0	20
Unigene15508_All	3.4286	0.6365	630	0.5873	0	24
Unigene35614_All	40.082	0.9959	732	0.515	0	326
Unigene33886_All	68.1429	0.8486	350	0.7	0	265
Unigene48808_All	13.7464	0.9792	1250	0.3744	0	191
Unigene58072_All	2.8507	0.7149	221	0.5475	0	7
Unigene13484_All	3.2491	0.9675	277	0.4368	0	10
Unigene39521_All	5.2174	0.6548	759	0.4163	0	44
Unigene77253_All	2.1502	0.9659	293	0.4232	0	7
Unigene16552_All	5.0186	0.9504	807	0.368	0	45
Unigene20033_All	40.9859	0.9812	852	0.4812	0	388
Unigene27328_All	60.056	0.818	1874	0.5742	0	1251
Unigene18965_All	4.5363	0.8629	496	0.5081	0	25
Unigene4720_All	4.7107	0.9835	363	0.3278	0	19
Unigene34311_All	4.9219	0.9688	256	0.3945	0	14
Unigene9617_All	2.3852	0.9081	566	0.5901	0	15
Unigene51182_All	61.467	0.9821	1227	0.4572	0	838
Unigene68289_All	0.7438	0.6157	242	0.4256	0	2
Unigene43320_All	72.2968	0.9976	849	0.5194	0	682
Unigene57508_All	145.143	0.4676	772	0.5544	0	1245
Unigene71164_All	0.4	0.4	225	0.5778	0	1
Unigene69379_All	1.4634	0.4207	492	0.3293	0	8
Unigene28490_All	51.4593	0.9928	418	0.6531	0	239
Unigene72345_All	0.8795	0.658	307	0.4919	0	3
Unigene14561_All	12.4615	0.641	780	0.4564	0	108
Unigene18600_All	18.2222	0.7333	405	0.684	0	82
Unigene47598_All	1.787	0.4639	1662	0.4729	0	33
Unigene23686_All	1.3514	0.7508	333	0.6396	0	5
Unigene69939_All	3.3429	0.8371	350	0.4429	0	13
Unigene71905_All	5.6446	0.3728	287	0.3728	0	18
Unigene8353_All	3.3524	0.9226	349	0.5874	0	13
Unigene20570_All	79.4737	0.9532	513	0.4191	0	453
Unigene24807_All	44.4175	0.9579	618	0.623	0	305
Unigene14740_All	7.0883	0.9451	838	0.3926	0	66
Unigene73730_All	2.1635	0.7308	416	0.4712	0	10
Unigene75019_All	1.677	0.6584	322	0.4379	0	6
Unigene43166_All	2.8512	0.7452	726	0.4711	0	23
Unigene54853_All	2.7155	0.7802	232	0.3793	0	7
Unigene13175_All	2.1	0.8933	300	0.6667	0	7
Unigene11446_All	10.3746	0.9885	347	0.6974	0	40
Unigene69103_All	2.6087	0.8744	207	0.3478	0	6
Unigene53201_All	83.3766	0.987	231	0.4416	0	214
Unigene45590_All	20.0552	0.9319	543	0.4254	0	121
Unigene42279_All	34.5479	0.9995	2088	0.4928	0	802
Unigene43972_All	15.258	0.9287	407	0.4889	0	69
Unigene45378_All	9.5494	0.9927	688	0.6541	0	73
Unigene30813_All	7.2911	0.8886	395	0.4709	0	32
Unigene36129_All	116.804	0.9278	873	0.4822	0	1133
Unigene71467_All	0.3814	0.3814	236	0.6525	0	1
Unigene11146_All	29.5683	0.9846	3565	0.4583	0	1172
Unigene43251_All	4.4942	0.9155	781	0.3995	0	39
Unigene30894_All	22.25	0.8333	360	0.6111	0	89
Unigene59744_All	1.2981	0.8798	208	0.7019	0	3
Unigene43120_All	7.9817	0.7543	981	0.4383	0	87
Unigene17820_All	25.3636	0.8879	330	0.3394	0	93
Unigene61577_All	2.8076	0.5425	577	0.5199	0	18
Unigene58413_All	2.3276	0.9971	348	0.6494	0	9
Unigene28239_All	5.2487	0.9811	583	0.3636	0	34
Unigene9143_All	1.7561	0.2799	1640	0.4768	0	32
Unigene53396_All	3.3673	0.7857	294	0.4422	0	11
Unigene65208_All	2.6374	0.7216	273	0.4505	0	8
Unigene8726_All	0.9466	0.6294	1236	0.449	0	13
Unigene51474_All	47.6203	0.9772	395	0.4354	0	209
Unigene20472_All	8.122	0.9439	410	0.5829	0	37
Unigene49086_All	22.8734	0.8675	1532	0.564	0	390
Unigene30153_All	46.5859	0.9747	908	0.4626	0	470
Unigene53502_All	3.5092	0.8899	436	0.5092	0	17
Unigene7149_All	5.3137	0.9576	542	0.5535	0	32
Unigene7155_All	3.9212	0.9772	482	0.334	0	21
Unigene36472_All	35.7273	0.9121	330	0.6727	0	131
Unigene53881_All	0.303	0.303	594	0.4242	0	2
Unigene7868_All	13.3005	0.9901	203	0.7685	0	30
Unigene66047_All	2.3729	0.7589	531	0.4557	0	14
Unigene1049_All	2.7451	0.9281	459	0.7059	0	14
Unigene75862_All	3.1765	0.8039	255	0.4627	0	9
Unigene10420_All	22.202	0.9917	604	0.5944	0	149
Unigene28865_All	6.3436	0.8634	227	0.3789	0	16
Unigene8709_All	11.6742	0.7421	663	0.4917	0	86
Unigene57315_All	4.7703	0.9576	283	0.5265	0	15
Unigene3499_All	83.6975	0.993	714	0.4636	0	664
Unigene52916_All	9.2523	0.9766	214	0.6963	0	22
Unigene62469_All	3.5821	0.8458	402	0.3831	0	16
Unigene38396_All	24.292	0.7965	1130	0.5283	0	305
Unigene55075_All	0.3346	0.3346	269	0.4758	0	1
Unigene47665_All	106.1	0.8439	1473	0.5567	0	1738
Unigene72238_All	4.8322	0.7383	298	0.6913	0	16
Unigene77303_All	1.8121	0.6745	298	0.4631	0	6
Unigene75747_All	0.3956	0.2747	455	0.4527	0	2
Unigene22545_All	110.831	0.5869	903	0.4496	0	1112
Unigene37001_All	111.885	0.95	1561	0.5042	0	1941
Unigene55045_All	3.0732	0.8488	410	0.7244	0	14
Unigene5460_All	9.0381	0.371	946	0.6057	0	95
Unigene24425_All	90	0.997	663	0.4947	0	663
Unigene14742_All	427.49	0.9703	1244	0.6487	0	5915
Unigene78609_All	0.45	0.45	200	0.315	0	1
Unigene1641_All	8.9706	0.9739	612	0.6944	0	61
Unigene38896_All	280.293	0.9853	341	0.4897	0	1062
Unigene75002_All	0.878	0.4878	205	0.361	0	2
Unigene6051_All	62.2845	0.9902	1947	0.4319	0	1348
Unigene59703_All	1.6514	0.8211	218	0.578	0	4
Unigene18322_All	2.093	0.9907	215	0.4512	0	5
Unigene44469_All	19.7015	0.9602	201	0.4577	0	44
Unigene43245_All	6.0638	0.9433	282	0.5071	0	19
Unigene21304_All	9.8636	0.7034	1642	0.4354	0	180
Unigene22849_All	98.7073	0.9667	1230	0.4106	0	1349
Unigene70362_All	0.3913	0.3913	230	0.3783	0	1
Unigene35764_All	15.7095	0.9437	888	0.6059	0	155
Unigene16973_All	2.2768	0.6949	672	0.4717	0	17
Unigene27997_All	8.5997	0.9325	607	0.4498	0	58
Unigene36532_All	205.803	0.9656	436	0.5275	0	997
Unigene61884_All	4.4408	0.9967	304	0.5164	0	15
Unigene54233_All	3.3333	0.6528	216	0.6528	0	8
Unigene73105_All	0.5816	0.2989	619	0.3861	0	4
Unigene15243_All	6.3739	0.9122	353	0.6346	0	25
Unigene7307_All	7.006	0.9425	835	0.5856	0	65
Unigene76605_All	0.4839	0.4839	372	0.5968	0	2
Unigene34175_All	5.4255	0.8901	282	0.656	0	17
Unigene34756_All	4.1538	0.7154	520	0.3981	0	24
Unigene69580_All	1.7822	0.8886	404	0.4134	0	8
Unigene11416_All	20.7143	0.9735	1134	0.649	0	261
Unigene12416_All	82.4635	0.9922	1027	0.4654	0	941
Unigene41085_All	7.3435	0.9962	527	0.6528	0	43
Unigene78606_All	1.8156	0.5764	347	0.5994	0	7
Unigene66001_All	0.6589	0.2985	2020	0.5104	0	16
Unigene27911_All	135.726	0.7545	1116	0.5439	0	1683
Unigene50353_All	4.1667	0.9537	216	0.3889	0	10
Unigene65771_All	1.7476	0.4782	412	0.5218	0	8
Unigene65077_All	5.4448	0.8327	281	0.637	0	17
Unigene1182_All	50.9249	0.9978	919	0.5049	0	520
Unigene53320_All	47.3258	0.9663	445	0.5483	0	234
Unigene481_All	11.4302	0.9684	1362	0.6571	0	173
Unigene55735_All	12.6506	0.9398	249	0.4659	0	35
Unigene38768_All	1.4377	0.8307	313	0.3642	0	5
Unigene69904_All	3	0.7067	300	0.35	0	10
Unigene44289_All	2.1833	0.8949	371	0.6792	0	9
Unigene19442_All	16.0181	0.9291	663	0.5701	0	118
Unigene29110_All	2.9302	0.8558	215	0.3628	0	7
Unigene66732_All	1.5169	0.8006	356	0.3539	0	6
Unigene70632_All	2.234	0.7411	282	0.4149	0	7
Unigene23400_All	9.3103	0.9425	348	0.3764	0	36
Unigene60459_All	1.9313	0.867	233	0.6996	0	5
Unigene32275_All	5.7191	0.908	598	0.6722	0	38
Unigene26639_All	74.1238	0.9955	1551	0.4487	0	1279
Unigene52097_All	1.809	0.7085	398	0.5578	0	8
Unigene61018_All	8.247	0.988	251	0.494	0	23
Unigene30700_All	42.7941	0.9975	408	0.4706	0	194
Unigene5357_All	1.1977	0.2605	1052	0.6445	0	14
Unigene56987_All	2.5352	0.8768	284	0.4683	0	8
Unigene17275_All	6.1132	0.9774	530	0.566	0	36
Unigene35475_All	108.508	0.971	1347	0.4989	0	1624
Unigene36818_All	51.911	0.7989	1258	0.4444	0	726
Unigene55812_All	1.2981	0.476	208	0.4567	0	3
Unigene58416_All	2.9779	0.9853	272	0.6654	0	9
Unigene12452_All	2.1907	0.7323	493	0.4442	0	12
Unigene27827_All	82.7027	0.9716	703	0.6216	0	646
Unigene45093_All	5.2427	0.9806	206	0.6505	0	12
Unigene15693_All	42.9545	0.9773	264	0.4848	0	126
Unigene64054_All	4.5985	0.6886	411	0.4136	0	21
Unigene67429_All	13.0345	0.9621	290	0.4034	0	42
Unigene25792_All	83.5835	0.9231	533	0.4859	0	495
Unigene62345_All	2.4573	0.7389	586	0.5666	0	16
Unigene47417_All	0.9717	0.1646	1482	0.4656	0	16
Unigene39987_All	2.459	0.7377	366	0.3661	0	10
Unigene61839_All	4.7368	0.8586	304	0.375	0	16
Unigene8921_All	23.0488	0.9721	574	0.6324	0	147
Unigene34922_All	3.1899	0.9696	395	0.5595	0	14
Unigene37574_All	3.8493	0.8778	491	0.3747	0	21
Unigene47625_All	101.452	0.9715	2068	0.4594	0	2332
Unigene10461_All	4.5395	0.9452	456	0.4079	0	23
Unigene1875_All	6.3636	0.7893	693	0.4416	0	49
Unigene41067_All	24.75	0.9292	480	0.5292	0	132
Unigene23435_All	2.2843	0.8934	394	0.5838	0	10
Unigene31406_All	13.9583	0.9583	432	0.4907	0	67
Unigene51944_All	37.9245	0.9916	477	0.522	0	201
Unigene7891_All	2.4251	0.521	668	0.4132	0	18
Unigene37068_All	0.8043	0.3852	1119	0.4057	0	10
Unigene32830_All	178.485	0.9191	2040	0.5676	0	4047
Unigene53394_All	0.3516	0.3516	256	0.582	0	1
Unigene11558_All	2.0257	0.9164	311	0.6495	0	7
Unigene63196_All	2.6341	0.9902	205	0.6244	0	6
Unigene20737_All	3.0364	0.8785	741	0.3995	0	25
Unigene5817_All	3.6211	0.1443	1726	0.5133	0	70
Unigene26770_All	5.2183	0.597	1397	0.4538	0	81
Unigene69942_All	5.6502	0.9955	223	0.4081	0	14
Unigene9738_All	43.4694	0.898	441	0.5669	0	213
Unigene4301_All	40.6349	0.8042	567	0.4744	0	256
Unigene25666_All	180.992	0.9642	363	0.4325	0	730
Unigene63538_All	10.4348	0.9807	207	0.6473	0	24
Unigene13220_All	1.2857	0.6314	350	0.4886	0	5
Unigene18076_All	16.858	0.9124	331	0.5982	0	62
Unigene45399_All	37.8337	0.9227	854	0.5281	0	359
Unigene42824_All	3.6919	0.5469	1097	0.5387	0	45
Unigene27113_All	34.1781	0.965	1314	0.4444	0	499
Unigene16370_All	8.2895	0.9219	1216	0.4359	0	112
Unigene59824_All	1.6667	0.563	810	0.3852	0	15
Unigene5375_All	12.2727	0.5411	682	0.6672	0	93
Unigene58235_All	4.1699	0.9768	259	0.4286	0	12
Unigene29259_All	3.8028	0.8704	355	0.4423	0	15
Unigene72829_All	1.2385	0.7683	436	0.539	0	6
Unigene59036_All	3.5357	0.7429	280	0.3607	0	11
Unigene74297_All	1.5517	0.806	232	0.3664	0	4
Unigene17671_All	1.6129	0.6918	279	0.4122	0	5
Unigene18597_All	6.899	0.7805	287	0.439	0	22
Unigene17941_All	6.3202	0.8989	356	0.5056	0	25
[truncated: 71,432 more rows]

## Sheet: All-Unigene.eibi1
Table S2 - Distribution of unique-mapped reads of the assembled unigenes of 23-19 and eibi1.
Gene-ID	Depth	Coverage	Length	GC%	N%	Unique-mapped-Reads
Unigene39878_All	2	0.7556	270	0.5259	0	6
Unigene55535_All	0.4206	0.4206	428	0.4813	0	2
Unigene20442_All	9.0441	0.8971	408	0.3799	0	41
Unigene1242_All	28.5776	0.9828	696	0.4023	0	221
Unigene59544_All	1.125	0.8917	240	0.5458	0	3
Unigene52106_All	236.343	0.9966	1474	0.6174	0	3872
Unigene10484_All	6.3717	0.869	565	0.5522	0	40
Unigene23621_All	3.8224	0.9189	259	0.3861	0	11
Unigene66834_All	2.5155	0.9317	322	0.5031	0	9
Unigene78141_All	14.7887	0.9953	213	0.6526	0	35
Unigene26606_All	1.8202	0.8112	445	0.6764	0	9
Unigene38191_All	26.6512	0.9767	645	0.5333	0	191
Unigene57089_All	6.335	0.568	412	0.415	0	29
Unigene65243_All	0.2403	0.1202	749	0.5581	0	2
Unigene55529_All	3.5433	0.4331	254	0.5669	0	10
Unigene56770_All	1.2081	0.698	298	0.4899	0	4
Unigene56043_All	1.7476	0.5178	618	0.5324	0	12
Unigene4001_All	10.8367	0.5704	980	0.5235	0	118
Unigene17101_All	3.888	0.9632	625	0.6144	0	27
Unigene65692_All	0.7055	0.2318	893	0.4782	0	7
Unigene40653_All	18.5209	0.9904	933	0.4823	0	192
Unigene62879_All	0.4923	0.2789	1097	0.6253	0	6
Unigene53680_All	5.4114	0.7152	316	0.5443	0	19
Unigene76976_All	3.0224	0.9403	268	0.6455	0	9
Unigene70924_All	5	0.9889	270	0.3741	0	15
Unigene52377_All	39.1048	0.9651	458	0.6048	0	199
Unigene52904_All	116.71	0.9996	2445	0.4892	0	3173
Unigene49519_All	3.7815	0.916	357	0.4846	0	15
Unigene19619_All	500.647	0.999	1036	0.4151	0	5763
Unigene21135_All	3.7296	0.4144	917	0.4591	0	38
Unigene26506_All	2.9463	0.3037	1340	0.5052	0	45
Unigene38855_All	111.833	0.938	371	0.6792	0	461
Unigene9812_All	6.4421	0.9221	475	0.4105	0	34
Unigene4746_All	1.0075	0.6754	268	0.3769	0	3
Unigene58439_All	0.4265	0.4265	211	0.6161	0	1
Unigene57335_All	2.6568	0.9004	271	0.7122	0	8
Unigene19019_All	3.6	0.9867	375	0.4053	0	15
Unigene31408_All	368.611	0.9954	439	0.467	0	1798
Unigene29276_All	5.1064	0.9078	282	0.4894	0	16
Unigene67784_All	1.7062	0.6872	211	0.436	0	4
Unigene62709_All	3.4615	0.9567	208	0.3462	0	8
Unigene38142_All	15.5172	0.991	1218	0.4499	0	210
Unigene51497_All	21.7059	0.998	510	0.5078	0	123
Unigene27361_All	11.5639	0.9376	1362	0.3818	0	175
Unigene48613_All	11.3168	0.8168	1010	0.6594	0	127
Unigene32430_All	17.4227	0.7411	873	0.6838	0	169
Unigene24497_All	12.8571	0.9264	231	0.5195	0	33
Unigene39112_All	43.9091	0.9848	330	0.6758	0	161
Unigene64158_All	2.5255	0.7628	392	0.5434	0	11
Unigene70621_All	2.8052	0.9039	385	0.3662	0	12
Unigene37294_All	5.8374	0.9981	1033	0.4521	0	67
Unigene21237_All	4.9749	0.6822	796	0.4234	0	44
Unigene66978_All	2.2881	0.9718	354	0.3418	0	9
Unigene37509_All	3.5	0.9778	540	0.5315	0	21
Unigene52711_All	9.5817	0.943	263	0.4411	0	28
Unigene46384_All	44.665	0.9801	403	0.4839	0	200
Unigene2530_All	1.2162	0.8919	222	0.3694	0	3
Unigene5065_All	12.5676	0.964	444	0.5856	0	62
Unigene48779_All	288.514	0.9121	1479	0.5396	0	4742
Unigene4489_All	58.057	0.9922	386	0.6218	0	249
Unigene68310_All	2.2314	0.5579	242	0.3802	0	6
Unigene24435_All	32.4852	0.8728	338	0.7071	0	122
Unigene27821_All	60.333	0.9967	901	0.4639	0	604
Unigene25121_All	38.4792	0.9842	697	0.5638	0	298
Unigene78072_All	1.4008	0.7237	257	0.4475	0	4
Unigene62382_All	1.7717	0.8031	254	0.3425	0	5
Unigene1384_All	6.6329	0.9971	692	0.435	0	51
Unigene2455_All	3.1707	0.916	369	0.5447	0	13
Unigene15498_All	15.1899	0.7532	474	0.5105	0	80
Unigene77737_All	1.1538	0.7532	312	0.5	0	4
Unigene53601_All	0.4839	0.2513	744	0.4126	0	4
Unigene44216_All	4.3902	0.9431	369	0.3821	0	18
Unigene32853_All	2.4862	0.6602	362	0.7017	0	10
Unigene9527_All	7.2727	0.999	990	0.4081	0	80
Unigene30635_All	20.625	0.9896	384	0.5807	0	88
Unigene52470_All	26.1753	0.9442	251	0.4263	0	73
Unigene76019_All	2.0521	0.8567	307	0.4397	0	7
Unigene38190_All	18.5934	0.9879	910	0.4209	0	188
Unigene20824_All	10.6841	0.8531	497	0.495	0	59
Unigene6264_All	3.4791	0.939	983	0.4619	0	38
Unigene63905_All	3.7895	0.9719	285	0.3368	0	12
Unigene14382_All	4.2897	0.5009	1070	0.5766	0	51
Unigene45821_All	7.9811	0.9198	1060	0.4679	0	94
Unigene43794_All	39.2841	0.9365	866	0.6282	0	378
Unigene61354_All	0.2564	0.2564	351	0.6496	0	1
Unigene22135_All	3.3402	0.8371	485	0.534	0	18
Unigene41373_All	44.6281	0.9917	363	0.449	0	180
Unigene49720_All	1.8815	0.6969	287	0.3624	0	6
Unigene52118_All	57.1023	0.983	528	0.3939	0	335
Unigene36144_All	114.062	0.9846	389	0.6221	0	493
Unigene3379_All	4.7738	0.5335	641	0.4509	0	34
Unigene27004_All	22.0727	0.9958	1430	0.5972	0	351
Unigene75931_All	4.2857	0.7937	252	0.3651	0	12
Unigene45082_All	10.5634	0.9859	213	0.5962	0	25
Unigene78153_All	1.5306	0.5079	882	0.6451	0	15
Unigene68433_All	1.3433	0.75	268	0.3582	0	4
Unigene78024_All	1.39	0.7181	259	0.4363	0	4
Unigene75110_All	2.3581	0.9345	229	0.5459	0	6
Unigene23257_All	4.1988	0.787	493	0.6146	0	23
Unigene5096_All	16.2712	0.9633	354	0.5254	0	64
Unigene57135_All	1.1307	0.706	398	0.6935	0	5
Unigene77759_All	4.7577	0.8282	227	0.4097	0	12
Unigene43939_All	11.231	0.9966	593	0.4874	0	74
Unigene43334_All	69.1382	0.9614	673	0.4027	0	517
Unigene64701_All	0.3462	0.3462	780	0.441	0	3
Unigene45872_All	0.4145	0.1458	1228	0.4902	0	6
Unigene11841_All	233.329	0.9986	724	0.424	0	1877
Unigene78073_All	1.6744	0.8372	215	0.4651	0	4
Unigene41745_All	5.4797	0.941	542	0.5351	0	33
Unigene30747_All	20.7143	0.9683	378	0.6614	0	87
Unigene48906_All	11.4012	0.9962	1042	0.4395	0	132
Unigene51425_All	9.2825	0.287	892	0.5056	0	92
Unigene16459_All	193.347	0.9989	944	0.4915	0	2028
Unigene28578_All	12.5217	0.8261	345	0.5565	0	48
Unigene14597_All	87.2484	0.9745	785	0.4433	0	761
Unigene14293_All	1.3091	0.7345	275	0.3709	0	4
Unigene3449_All	139.878	0.9783	738	0.3428	0	1147
Unigene38789_All	9.9701	0.9341	334	0.4341	0	37
Unigene2856_All	8.4194	0.7968	310	0.6806	0	29
Unigene18135_All	6.833	0.885	461	0.4187	0	35
Unigene2221_All	2.1704	0.8923	622	0.3585	0	15
Unigene30086_All	1.9149	0.8541	329	0.5258	0	7
Unigene1326_All	10.3256	0.9178	645	0.4171	0	74
Unigene40701_All	56.5758	0.9966	1174	0.4957	0	738
Unigene73009_All	2.4514	0.9844	257	0.5564	0	7
Unigene3304_All	5.7508	0.9936	313	0.3802	0	20
Unigene77086_All	2.7753	0.9295	227	0.6476	0	7
Unigene36180_All	47.1007	0.9853	407	0.4128	0	213
Unigene25336_All	22.7907	0.9974	774	0.5594	0	196
Unigene16603_All	286.032	0.9929	1414	0.4066	0	4495
Unigene31032_All	12.7479	0.9405	353	0.5637	0	50
Unigene31185_All	33.1188	0.9686	606	0.5083	0	223
Unigene51170_All	128.596	0.7726	1328	0.4428	0	1898
Unigene1798_All	139.956	0.8811	908	0.5694	0	1412
Unigene32130_All	1.5931	0.6236	1573	0.4889	0	28
Unigene70430_All	4.1411	0.9233	326	0.3865	0	15
Unigene127_All	34.1012	0.2794	1897	0.4734	0	719
Unigene39632_All	5.5263	0.7485	342	0.7105	0	21
Unigene31648_All	12.1154	0.7285	884	0.4751	0	119
Unigene3530_All	412.338	0.9928	693	0.4776	0	3175
Unigene26774_All	4.2572	0.3104	1353	0.4553	0	64
Unigene29489_All	2.7273	0.8788	231	0.7013	0	7
Unigene8204_All	2.5899	0.976	417	0.6139	0	12
Unigene6806_All	7.6064	0.9962	1560	0.4859	0	132
Unigene45789_All	11.0846	0.4596	1088	0.5643	0	134
Unigene44059_All	3.8539	0.6826	397	0.3501	0	17
Unigene72798_All	2.9787	0.9149	423	0.5248	0	14
Unigene6994_All	21.5956	0.9245	821	0.553	0	197
Unigene45237_All	6.0377	0.457	477	0.717	0	32
Unigene61171_All	2.51	0.9602	251	0.3825	0	7
Unigene53184_All	22.9592	0.9056	392	0.4362	0	100
Unigene51611_All	34.6452	0.9957	465	0.4581	0	179
Unigene51059_All	187.003	0.8812	951	0.5657	0	1976
Unigene78307_All	2.5744	0.4954	874	0.4565	0	25
Unigene22653_All	20.3721	0.8574	1290	0.4651	0	292
Unigene38279_All	8.0545	0.6187	1028	0.5788	0	92
Unigene76131_All	3.3645	0.9969	321	0.6293	0	12
Unigene48839_All	7.4831	0.9888	445	0.4135	0	37
Unigene47412_All	11.1455	0.8994	646	0.4443	0	80
Unigene45463_All	40.9558	0.97	701	0.4251	0	319
Unigene66901_All	1.6917	0.7707	266	0.3797	0	5
Unigene35417_All	19.5905	0.9666	928	0.542	0	202
Unigene1606_All	29.375	0.7569	1152	0.5304	0	376
Unigene57752_All	2.6601	0.4532	203	0.3842	0	6
Unigene59858_All	0.6805	0.2212	529	0.4026	0	4
Unigene2421_All	0.4918	0.3361	732	0.5915	0	4
Unigene60993_All	0.2719	0.2719	331	0.6042	0	1
Unigene36543_All	34.7143	0.8612	490	0.6	0	189
Unigene62299_All	0.9549	0.6552	377	0.4111	0	4
Unigene30907_All	33.284	0.9586	338	0.4467	0	125
Unigene64892_All	0.9783	0.6522	276	0.4275	0	3
Unigene49400_All	6.8354	0.9421	553	0.443	0	42
Unigene16908_All	4.4384	0.9041	730	0.437	0	36
Unigene45389_All	0.1017	0.1017	1574	0.5292	0	2
Unigene54511_All	1.5789	0.4269	342	0.3684	0	6
Unigene71261_All	2.4545	0.9909	220	0.6864	0	6
Unigene55856_All	0.551	0.2367	490	0.3837	0	3
Unigene4134_All	4.5953	0.5405	803	0.4284	0	41
Unigene483_All	59.8813	0.9889	1264	0.4367	0	841
Unigene15211_All	7.4348	0.9826	460	0.3891	0	38
Unigene26327_All	2.2336	0.3205	2337	0.3586	0	58
Unigene64404_All	0.9	0.9	200	0.46	0	2
Unigene67640_All	2.6582	0.7764	237	0.3629	0	7
Unigene1800_All	2.5546	0.845	458	0.5524	0	13
Unigene72895_All	1.35	0.605	200	0.43	0	3
Unigene30871_All	64.7449	0.9949	392	0.4362	0	282
Unigene69116_All	1.618	0.9079	445	0.5034	0	8
Unigene24470_All	53.3803	0.9484	639	0.4664	0	379
Unigene2519_All	1.3383	0.6394	269	0.7026	0	4
Unigene67712_All	1.7308	0.9769	260	0.4077	0	5
Unigene59817_All	1.3187	0.6667	273	0.3553	0	4
Unigene27960_All	15.7637	0.9185	491	0.6049	0	86
Unigene11904_All	18.8432	0.999	1046	0.4694	0	219
Unigene8165_All	2.4847	0.9509	326	0.4939	0	9
Unigene18624_All	10.6993	0.8147	286	0.6643	0	34
Unigene14362_All	38.1562	0.999	960	0.6812	0	407
Unigene30059_All	75.0503	0.9966	596	0.4211	0	497
Unigene74230_All	1.8815	0.8049	287	0.331	0	6
Unigene54365_All	0.318	0.318	283	0.53	0	1
Unigene29358_All	7.9787	0.9894	282	0.6454	0	25
Unigene30696_All	10.9892	0.8099	647	0.4127	0	79
Unigene45063_All	5.9459	0.958	333	0.4835	0	22
Unigene5520_All	10.0772	0.5884	1516	0.5844	0	170
Unigene51060_All	17.3361	0.5328	976	0.541	0	188
Unigene29073_All	1.3171	0.761	205	0.6634	0	3
Unigene55715_All	3.7156	0.8807	218	0.4587	0	9
Unigene19140_All	14.8892	0.9645	677	0.6839	0	112
Unigene19308_All	47.9274	0.997	661	0.4962	0	352
Unigene12712_All	11.6566	0.9849	332	0.6536	0	43
Unigene1564_All	33.8004	0.9776	892	0.5482	0	335
Unigene29834_All	0.8341	0.243	1609	0.5295	0	15
Unigene13560_All	344.667	0.9963	270	0.7074	0	1034
Unigene72280_All	2.5175	0.8287	286	0.3112	0	8
Unigene4232_All	80.6383	0.9551	846	0.5638	0	758
Unigene48124_All	111.421	0.9511	1063	0.4205	0	1316
Unigene47951_All	26.5871	0.9882	1865	0.4214	0	553
Unigene12986_All	3.8769	0.8523	325	0.3415	0	14
Unigene14265_All	102.714	0.9984	630	0.5238	0	719
Unigene407_All	72.0885	0.9844	1221	0.5143	0	978
Unigene51137_All	74.1439	0.9717	1341	0.5526	0	1105
Unigene30487_All	7.533	0.8855	227	0.3524	0	19
Unigene11386_All	5.195	0.9984	641	0.4789	0	37
Unigene73733_All	3.4211	0.9532	342	0.7018	0	13
Unigene27791_All	19.9554	0.7173	672	0.6339	0	149
Unigene23925_All	8.2198	0.8607	646	0.4567	0	59
Unigene32773_All	33.8987	0.9956	908	0.4449	0	342
Unigene73891_All	8.2443	0.9733	262	0.3473	0	24
Unigene60365_All	5.4942	0.9244	344	0.593	0	21
Unigene46526_All	2.3316	0.8549	386	0.4275	0	10
Unigene78050_All	1.5254	0.4983	295	0.7017	0	5
Unigene42695_All	18.7744	0.9492	1888	0.4147	0	396
Unigene71124_All	2.1212	0.8384	297	0.6498	0	7
Unigene70234_All	798.58	0.994	331	0.5045	0	2937
Unigene54585_All	10.9459	0.5973	370	0.3514	0	45
Unigene630_All	33.2347	0.9895	1048	0.4275	0	387
Unigene11878_All	82.8947	0.9438	836	0.4773	0	770
Unigene72418_All	1.6901	0.8545	213	0.5305	0	4
Unigene18574_All	5.4853	0.9977	443	0.465	0	27
Unigene50996_All	12.1713	0.5665	1331	0.5755	0	180
Unigene4086_All	19.5036	0.9455	826	0.5678	0	179
Unigene55443_All	0.7258	0.3629	248	0.4395	0	2
Unigene34728_All	3.074	0.9241	527	0.6888	0	18
Unigene73268_All	2.3333	0.8667	270	0.3704	0	7
Unigene66006_All	0.229	0.229	393	0.5394	0	1
Unigene66873_All	2.4	0.9867	225	0.3778	0	6
Unigene2702_All	4.6622	0.9977	444	0.5991	0	23
Unigene28048_All	13.8462	0.9664	715	0.4797	0	110
Unigene1655_All	47.0813	0.9872	627	0.4466	0	328
Unigene10507_All	0.1146	0.1146	1553	0.5473	0	2
Unigene47915_All	606.871	0.9974	1887	0.5697	0	12737
Unigene30098_All	1.7928	0.6494	502	0.4104	0	10
Unigene61987_All	4.32	0.74	250	0.464	0	12
Unigene72736_All	3.5231	0.7794	281	0.4662	0	11
Unigene26777_All	1.9118	0.4273	1224	0.406	0	26
Unigene40900_All	129.882	0.9935	765	0.6301	0	1104
Unigene69995_All	2.9577	0.892	213	0.3944	0	7
Unigene3852_All	9.194	0.9325	1067	0.4086	0	109
Unigene14513_All	24.3463	0.9977	1285	0.5844	0	348
Unigene8587_All	33.2638	0.9598	671	0.5991	0	248
Unigene43773_All	106.518	0.9956	899	0.6174	0	1064
Unigene34927_All	409.694	0.991	556	0.6007	0	2531
Unigene47658_All	2.7829	0.4597	1962	0.5199	0	61
Unigene11401_All	16.019	0.9461	1576	0.4467	0	283
Unigene32905_All	8.7055	0.8563	703	0.6131	0	68
Unigene19736_All	31.5643	0.9689	1189	0.4424	0	417
Unigene20502_All	168.797	0.9959	482	0.4585	0	904
Unigene18490_All	5.1551	0.9189	419	0.4773	0	24
Unigene22586_All	29.6681	0.7942	452	0.7212	0	149
Unigene24918_All	17.7746	0.5193	1038	0.4364	0	205
Unigene32298_All	0.8451	0.6385	426	0.4366	0	4
Unigene5228_All	92.3947	0.9978	451	0.4612	0	463
Unigene74820_All	0.7115	0.7115	253	0.3953	0	2
Unigene13412_All	7.5449	0.9341	334	0.4042	0	28
Unigene55951_All	0.4265	0.4265	211	0.673	0	1
Unigene4119_All	88.5144	0.7717	727	0.5103	0	715
Unigene28555_All	7.4013	0.9803	304	0.4309	0	25
Unigene19708_All	206.618	0.9946	1295	0.4278	0	2973
Unigene64905_All	0.393	0.393	229	0.5808	0	1
Unigene21812_All	60	0.7345	1032	0.4632	0	688
Unigene46234_All	86.6229	0.3269	1750	0.5194	0	1686
Unigene21312_All	19.4052	0.9956	1799	0.6759	0	388
Unigene51244_All	1144.05	0.8683	964	0.4554	0	12254
Unigene52749_All	6.8389	0.9149	329	0.386	0	25
Unigene78567_All	1.843	0.9147	293	0.4266	0	6
Unigene36994_All	7.8589	0.3572	2013	0.5047	0	176
Unigene3683_All	611.794	0.9347	613	0.4502	0	4167
Unigene4921_All	6	0.8495	525	0.3543	0	35
Unigene64993_All	0.3125	0.3125	288	0.5139	0	1
Unigene23081_All	8.2071	0.9382	647	0.4343	0	59
Unigene7739_All	4.4172	0.8712	326	0.3374	0	16
Unigene16052_All	3.9951	0.9149	811	0.4723	0	36
Unigene46366_All	15.9441	0.9557	429	0.5781	0	76
Unigene69848_All	4.0909	0.9899	396	0.4646	0	18
Unigene56589_All	1.2217	0.9819	221	0.4615	0	3
Unigene30738_All	18.8424	0.9557	406	0.6601	0	85
Unigene39007_All	4.8706	0.9482	425	0.4541	0	23
Unigene66547_All	6.0811	0.8378	296	0.6182	0	20
Unigene30574_All	11.7641	0.9649	941	0.5452	0	123
Unigene11827_All	34.5141	0.9801	957	0.4504	0	367
Unigene20901_All	9.3204	0.8285	309	0.6731	0	32
Unigene43011_All	23.3261	0.9568	926	0.5983	0	240
Unigene45791_All	1024.77	0.999	994	0.502	0	11318
Unigene28252_All	8.3544	0.8186	237	0.443	0	22
Unigene25837_All	40.5	0.8725	400	0.4975	0	180
Unigene15670_All	6.0461	0.9962	521	0.6334	0	35
Unigene34935_All	635.426	0.9894	564	0.4752	0	3982
Unigene10943_All	29.7292	0.9955	1108	0.6877	0	366
Unigene53317_All	12.3967	0.9642	363	0.6171	0	50
Unigene23734_All	2.1372	0.7203	379	0.4433	0	9
Unigene47766_All	3.9072	0.4379	1336	0.4139	0	58
Unigene2580_All	3.9301	0.917	229	0.6943	0	10
Unigene765_All	30.6796	0.9989	927	0.5156	0	316
Unigene20115_All	11.5385	0.5994	624	0.6474	0	80
Unigene1869_All	28.3923	0.9909	989	0.455	0	312
Unigene6857_All	190.099	0.8876	1263	0.6295	0	2669
Unigene16892_All	1.0862	0.4052	580	0.4776	0	7
Unigene13640_All	3.6	0.94	300	0.45	0	12
Unigene54282_All	0.4128	0.4128	218	0.4908	0	1
Unigene37312_All	36.4797	0.988	2418	0.4686	0	982
Unigene55229_All	2.5714	0.7837	245	0.4204	0	7
Unigene13380_All	4.6875	0.8212	576	0.625	0	30
Unigene53906_All	14.9211	0.9947	380	0.5816	0	63
Unigene20167_All	325.496	0.8579	373	0.5603	0	1349
Unigene66816_All	2.8947	0.8363	342	0.3626	0	11
Unigene11036_All	20.3698	0.9669	1298	0.4869	0	294
Unigene47953_All	38.7983	0.9807	1190	0.4303	0	513
Unigene56861_All	1.5063	0.3891	239	0.4059	0	4
Unigene1354_All	68.4567	0.9906	635	0.4157	0	483
Unigene61147_All	2.1176	0.7176	255	0.6902	0	6
Unigene28855_All	9.7403	0.8961	231	0.7143	0	25
Unigene47171_All	20.8222	0.9025	523	0.673	0	121
Unigene37716_All	18	0.9294	595	0.5227	0	119
Unigene62018_All	0.7115	0.7115	253	0.5217	0	2
Unigene9905_All	29.6757	0.9405	370	0.4297	0	122
Unigene59778_All	0.9247	0.7021	292	0.6301	0	3
Unigene30887_All	101.546	0.977	304	0.5197	0	343
Unigene36950_All	1.6192	0.4588	667	0.5127	0	12
Unigene22901_All	701.588	0.9985	655	0.5191	0	5106
Unigene5477_All	1.9584	0.5856	1057	0.5818	0	23
Unigene2574_All	6.9231	0.905	221	0.3756	0	17
Unigene33445_All	2.3841	0.9007	302	0.5265	0	8
Unigene46673_All	26.1364	0.9091	396	0.6692	0	115
Unigene33821_All	16.9248	0.8252	452	0.6814	0	85
Unigene24530_All	16.6864	0.9862	507	0.6903	0	94
Unigene40368_All	0.2514	0.1257	1432	0.4043	0	4
Unigene25635_All	14.2234	0.9401	367	0.3787	0	58
Unigene41874_All	13.2937	0.9762	589	0.5144	0	87
Unigene25280_All	4.2765	0.5778	926	0.649	0	44
Unigene3875_All	5.2998	0.4454	934	0.4914	0	55
Unigene17035_All	27.8484	0.9846	976	0.4867	0	302
Unigene40663_All	35	0.6824	954	0.4927	0	371
Unigene7365_All	69.7297	0.994	333	0.5736	0	258
Unigene10304_All	14.4165	0.984	437	0.492	0	70
Unigene2918_All	2.1327	0.9052	422	0.3744	0	10
Unigene43608_All	156.062	0.9639	1719	0.4648	0	2983
Unigene4166_All	15.5029	0.985	865	0.4335	0	149
Unigene16593_All	8.6222	0.8026	1530	0.3882	0	147
Unigene18824_All	39.0909	0.8687	297	0.3906	0	129
Unigene44546_All	3.0168	0.8994	358	0.5922	0	12
Unigene64628_All	1.4972	0.4233	541	0.4399	0	9
Unigene30423_All	138.873	0.9797	790	0.6165	0	1219
Unigene15971_All	1.9515	0.3606	2332	0.4961	0	52
Unigene13288_All	2.88	0.764	250	0.316	0	8
Unigene38627_All	1.3139	0.7381	1096	0.5803	0	16
Unigene17355_All	74.9143	0.9695	525	0.5581	0	437
Unigene46382_All	24.4819	0.8886	386	0.5155	0	105
Unigene14038_All	23.9224	0.569	696	0.6078	0	185
Unigene75193_All	5.0186	0.9665	269	0.4424	0	15
Unigene32143_All	1.9454	0.2753	879	0.4278	0	19
Unigene36046_All	18.5025	0.8934	394	0.6497	0	81
Unigene27280_All	14.4452	0.9539	1433	0.4438	0	230
Unigene45852_All	24.1227	0.817	929	0.5662	0	249
Unigene12132_All	94.4881	0.9992	1301	0.5872	0	1366
Unigene27485_All	77.1291	0.7801	937	0.5518	0	803
Unigene13081_All	5.2555	0.4949	685	0.4584	0	40
Unigene2956_All	11.3532	0.9564	436	0.7156	0	55
Unigene5054_All	96.3576	0.9426	453	0.6976	0	485
Unigene46252_All	203.811	0.9951	412	0.4709	0	933
Unigene29191_All	73.4421	0.7359	337	0.6083	0	275
Unigene10277_All	4.2439	0.6423	615	0.6943	0	29
Unigene20070_All	5.7353	0.875	408	0.7157	0	26
Unigene75569_All	2.7123	0.9973	365	0.7123	0	11
Unigene9971_All	6.4116	0.8865	379	0.6755	0	27
Unigene58603_All	0.7115	0.4071	253	0.5217	0	2
Unigene49170_All	1.5517	0.6621	290	0.6655	0	5
Unigene17846_All	2.75	0.9	360	0.3806	0	11
Unigene38948_All	22.6398	0.9845	322	0.5248	0	81
Unigene39302_All	2.7692	0.8436	390	0.4923	0	12
Unigene75424_All	3.4615	0.8494	312	0.3237	0	12
Unigene46817_All	37.3211	0.9853	545	0.6624	0	226
Unigene26866_All	89.6605	0.8412	2368	0.4738	0	2364
Unigene3977_All	0.2339	0.2223	1462	0.4227	0	4
Unigene66665_All	2.7273	0.9229	363	0.4408	0	11
Unigene40224_All	11.3302	0.4917	842	0.4513	0	106
Unigene13140_All	2.6733	0.7871	202	0.396	0	6
Unigene68798_All	1.5929	0.8363	226	0.3982	0	4
Unigene67580_All	5.5263	0.8553	228	0.5395	0	14
Unigene23729_All	1.5488	0.4512	523	0.3633	0	9
Unigene28499_All	0.9474	0.6237	380	0.5579	0	4
Unigene63969_All	6.8182	0.9242	264	0.4735	0	20
Unigene34591_All	4.9248	0.9439	731	0.3871	0	40
Unigene15589_All	18.0663	0.9982	543	0.512	0	109
Unigene54125_All	3.6242	0.7785	298	0.3758	0	12
Unigene61526_All	0.7453	0.4224	483	0.3706	0	4
Unigene36510_All	395.459	0.9965	566	0.4117	0	2487
Unigene55885_All	1.0227	0.6193	352	0.5114	0	4
Unigene64264_All	2.636	0.841	239	0.3975	0	7
Unigene25497_All	5.0784	0.5204	638	0.4734	0	36
Unigene41195_All	1805.3	0.9984	645	0.4713	0	12938
Unigene9387_All	3.0709	0.895	381	0.4252	0	13
Unigene252_All	0.6505	0.138	1522	0.4777	0	11
Unigene77300_All	6.0287	0.9952	209	0.6699	0	14
Unigene52924_All	8.1818	0.9273	220	0.45	0	20
Unigene69766_All	1.8443	0.877	244	0.6148	0	5
Unigene16454_All	6.383	0.9374	846	0.7139	0	60
Unigene58806_All	0.8571	0.7	210	0.3952	0	2
Unigene59459_All	0.4671	0.1592	578	0.673	0	3
Unigene56035_All	3.9864	0.7274	587	0.5349	0	26
Unigene22208_All	26.147	0.8784	1456	0.432	0	423
Unigene16382_All	0.1629	0.1557	1105	0.6362	0	2
Unigene22255_All	87.8261	0.999	1035	0.6792	0	1010
Unigene43727_All	23.7771	0.9082	969	0.5511	0	256
Unigene34704_All	2.4514	0.9027	257	0.4436	0	7
Unigene77757_All	5.2427	0.2708	927	0.4056	0	54
Unigene30595_All	112.574	0.9003	913	0.4984	0	1142
Unigene20341_All	12.1526	0.9237	511	0.499	0	69
Unigene65546_All	0.2187	0.1094	823	0.4168	0	2
Unigene38431_All	5.0279	0.6425	895	0.6615	0	50
Unigene78397_All	7.2386	0.9571	373	0.4504	0	30
Unigene37270_All	2.0326	0.6048	797	0.4743	0	18
Unigene47346_All	21.3402	0.6211	388	0.4588	0	92
Unigene59576_All	0.8257	0.8257	218	0.422	0	2
Unigene31659_All	11.927	0.9918	3288	0.4757	0	436
Unigene9466_All	84.5672	0.9784	878	0.5273	0	825
Unigene56553_All	2.093	0.8306	602	0.5399	0	14
Unigene68588_All	13.5271	0.4228	499	0.3928	0	75
Unigene55096_All	1.0942	0.6505	329	0.3191	0	4
Unigene47816_All	31.5528	0.9989	1751	0.4923	0	614
Unigene4204_All	26.2714	0.9863	877	0.4322	0	256
Unigene76843_All	2.8571	0.9778	315	0.7175	0	10
Unigene32067_All	19.5136	0.9777	1211	0.6045	0	263
Unigene1674_All	98.5902	0.9834	1142	0.4553	0	1251
Unigene30688_All	3.2579	0.6719	442	0.3914	0	16
Unigene8295_All	5.2577	0.8923	873	0.5613	0	51
Unigene14365_All	326.616	0.9989	922	0.5184	0	3346
Unigene74337_All	1.8595	0.7934	242	0.3843	0	5
Unigene5567_All	0.6618	0.2969	1088	0.4485	0	8
Unigene16118_All	219.64	0.754	1382	0.4805	0	3374
Unigene71617_All	1.9824	0.8722	227	0.4846	0	5
Unigene26474_All	38.2192	0.926	365	0.4219	0	155
Unigene56530_All	0.3965	0.3965	227	0.5595	0	1
Unigene67325_All	0.6683	0.2921	404	0.5718	0	3
Unigene76423_All	1.8	0.75	200	0.495	0	4
Unigene37520_All	3.2909	0.9428	629	0.4706	0	23
Unigene11189_All	56.5981	0.998	1488	0.4704	0	937
Unigene49574_All	77.5	0.9896	288	0.3785	0	248
Unigene46287_All	24.8408	0.9958	471	0.7028	0	130
Unigene50342_All	13.68	0.996	250	0.632	0	38
Unigene13008_All	9.215	0.8362	293	0.6451	0	30
Unigene30682_All	92.6542	0.9678	373	0.555	0	384
Unigene13982_All	2.5	0.9603	252	0.754	0	7
Unigene2633_All	3.4468	0.7745	235	0.6085	0	9
Unigene38898_All	92.4129	0.9973	373	0.504	0	383
Unigene74051_All	6.2843	0.99	401	0.6459	0	28
Unigene40386_All	258.265	0.9993	1455	0.6509	0	4176
Unigene1603_All	24.7706	0.9321	545	0.6862	0	150
Unigene6638_All	99.283	0.9686	795	0.4352	0	877
Unigene25446_All	36.7133	0.9837	429	0.4336	0	175
Unigene34159_All	3.3582	0.9552	268	0.7425	0	10
Unigene5628_All	25.9767	0.9611	1029	0.448	0	297
Unigene17856_All	4.3636	0.9182	330	0.5667	0	16
Unigene9577_All	11.8826	0.9315	409	0.6112	0	54
Unigene34748_All	5.04	0.984	375	0.7333	0	21
Unigene37089_All	3.3248	0.4841	785	0.4777	0	29
Unigene75370_All	3.151	0.9584	457	0.4114	0	16
Unigene18519_All	4.125	0.6375	720	0.4458	0	33
Unigene34358_All	36.3934	0.7678	366	0.4508	0	148
Unigene181_All	151.104	0.8344	598	0.5903	0	1004
Unigene39480_All	2.0849	0.861	259	0.3629	0	6
Unigene17934_All	6.039	0.8745	462	0.3874	0	31
Unigene11751_All	4.4656	0.9326	786	0.4059	0	39
Unigene45810_All	295.288	0.417	904	0.4878	0	2966
Unigene33532_All	7.1287	0.9752	202	0.4406	0	16
Unigene70167_All	834.568	0.9986	740	0.5014	0	6862
Unigene20480_All	5.1812	0.9254	469	0.3795	0	27
Unigene11536_All	26.196	0.9755	694	0.5922	0	202
Unigene66347_All	1.7308	0.6763	312	0.4679	0	6
Unigene75485_All	3	0.8909	330	0.5182	0	11
Unigene40484_All	8.7	0.9633	600	0.445	0	58
Unigene52061_All	6.1121	0.9457	589	0.5059	0	40
Unigene66100_All	26.1189	0.8811	286	0.5035	0	83
Unigene6034_All	2.093	0.8553	387	0.5065	0	9
Unigene41244_All	48.2927	0.9892	369	0.4634	0	198
Unigene56648_All	4.2489	0.9142	233	0.4893	0	11
Unigene58186_All	2.1429	0.7177	294	0.5	0	7
Unigene22990_All	0.5832	0.2829	463	0.4341	0	3
Unigene22795_All	11.3309	0.9649	1112	0.4649	0	140
Unigene54467_All	2.2594	0.7824	239	0.3389	0	6
Unigene63232_All	0.7143	0.3571	252	0.4246	0	2
Unigene67892_All	2.1	0.85	300	0.37	0	7
Unigene55342_All	3.4286	0.9095	210	0.6143	0	8
Unigene26620_All	1.8468	0.5595	731	0.4829	0	15
Unigene38798_All	1.6129	0.8925	279	0.4444	0	5
Unigene61729_All	1.7647	0.8693	306	0.3693	0	6
Unigene77785_All	1.6791	0.8433	268	0.3209	0	5
Unigene70106_All	3.6652	0.819	221	0.4118	0	9
Unigene48353_All	1.0811	0.5015	333	0.3784	0	4
Unigene72595_All	0.6316	0.3877	570	0.7158	0	4
Unigene52355_All	2.4267	0.8253	853	0.5744	0	23
Unigene34104_All	1.2617	0.6215	428	0.7173	0	6
Unigene37210_All	139.724	0.9867	1433	0.5527	0	2228
Unigene57173_All	0.2118	0.2118	425	0.4212	0	1
Unigene20194_All	840.18	0.98	1754	0.4612	0	16387
Unigene18570_All	13.4375	0.8785	288	0.7361	0	43
Unigene19573_All	18.5033	0.9507	608	0.4688	0	125
Unigene15367_All	6.3446	0.4238	1149	0.4038	0	81
Unigene32444_All	9.1056	0.8446	1364	0.5616	0	138
Unigene12186_All	76.1074	0.9992	1192	0.6846	0	1008
Unigene12175_All	10.9489	0.8394	411	0.4672	0	50
Unigene39444_All	2.2041	0.9878	245	0.3551	0	6
Unigene7063_All	60.6767	0.8534	798	0.5376	0	538
Unigene10582_All	0.3036	0.2228	1571	0.415	0	6
Unigene73950_All	5.5693	0.9851	404	0.3713	0	25
Unigene31487_All	35.7097	0.671	620	0.5274	0	246
Unigene11508_All	19.041	0.97	1365	0.4044	0	289
Unigene71027_All	2.1429	0.6667	210	0.2952	0	5
Unigene53278_All	39.6591	0.9482	792	0.4255	0	349
Unigene17542_All	7.786	0.7749	1075	0.4874	0	93
Unigene75540_All	2.7551	0.9626	294	0.483	0	9
Unigene8091_All	4.6084	0.8976	332	0.3072	0	17
Unigene77768_All	2.2071	0.5777	367	0.4387	0	9
Unigene49198_All	5.7143	0.6889	315	0.4381	0	20
Unigene9792_All	12.2485	0.997	338	0.4527	0	46
Unigene40506_All	17.5	0.384	612	0.5392	0	119
Unigene34039_All	3.3524	0.9026	349	0.3467	0	13
Unigene7296_All	6.6568	0.9704	338	0.3935	0	25
Unigene30450_All	959.636	0.9757	741	0.6113	0	7901
Unigene61387_All	0.8219	0.8219	219	0.4247	0	2
Unigene68959_All	0.8889	0.6963	405	0.563	0	4
Unigene71183_All	2.3954	0.8403	263	0.4525	0	7
Unigene38841_All	18.2175	0.997	331	0.6254	0	67
Unigene5662_All	104.909	0.645	2166	0.524	0	2528
Unigene72832_All	2.8125	0.9438	320	0.4156	0	10
Unigene71075_All	0.2375	0.2375	379	0.715	0	1
Unigene10239_All	29.2075	0.9585	530	0.5302	0	172
Unigene77999_All	1.7442	0.9884	258	0.6124	0	5
Unigene36506_All	30.4805	0.9863	437	0.3684	0	148
Unigene18139_All	4.3243	0.8649	333	0.5285	0	16
Unigene71656_All	2.6141	0.9544	241	0.4523	0	7
Unigene70264_All	2.9032	0.6855	248	0.3952	0	8
Unigene48440_All	14.6137	0.9978	893	0.4614	0	145
Unigene48714_All	266.595	0.9993	1494	0.504	0	4431
Unigene6241_All	40.6076	0.9981	1547	0.4635	0	698
Unigene58318_All	0.3586	0.3586	251	0.6375	0	1
Unigene55599_All	1.7053	0.5726	475	0.3958	0	9
Unigene7813_All	32.3864	0.9697	264	0.447	0	95
Unigene30149_All	211.518	0.9636	988	0.4342	0	2322
Unigene44716_All	4.7368	0.9342	228	0.364	0	12
Unigene27848_All	187.909	0.9963	1620	0.4414	0	3384
Unigene71650_All	2.1226	0.9198	212	0.75	0	5
Unigene73279_All	2.6966	0.9925	267	0.4157	0	8
Unigene62965_All	2.1575	0.8784	584	0.399	0	14
Unigene35675_All	4.8649	0.5468	1110	0.5856	0	60
Unigene67197_All	1.8	0.6467	450	0.4511	0	9
Unigene67200_All	1.2032	0.746	374	0.4412	0	5
Unigene29651_All	19.3768	0.8824	706	0.449	0	152
Unigene13187_All	1.6755	0.4388	376	0.4628	0	7
Unigene49010_All	20.9348	0.9876	2179	0.4167	0	508
Unigene21505_All	1.9979	0.4715	946	0.5106	0	21
Unigene6306_All	191.983	0.9909	1427	0.5116	0	3044
Unigene29956_All	11.3245	0.9901	604	0.5066	0	76
Unigene25237_All	4.7872	0.8475	282	0.578	0	15
Unigene63814_All	0.4147	0.4147	217	0.3963	0	1
Unigene22387_All	0.4747	0.2816	948	0.4842	0	5
Unigene18155_All	16.6193	0.9574	352	0.4943	0	65
Unigene47084_All	47.5546	0.9869	458	0.4978	0	242
Unigene46363_All	1.0045	0.6607	448	0.6607	0	5
Unigene20124_All	81.1475	0.9973	366	0.4727	0	330
Unigene38722_All	8.326	0.7621	227	0.467	0	21
Unigene33573_All	12.8182	0.9455	330	0.6364	0	47
Unigene75477_All	3.932	0.9854	206	0.5243	0	9
Unigene19029_All	3.361	0.9461	241	0.4772	0	9
Unigene56268_All	2.8685	0.8207	251	0.4303	0	8
Unigene37893_All	5.0361	0.8863	554	0.4458	0	31
Unigene49892_All	3.7403	0.961	385	0.4416	0	16
Unigene49517_All	45.1515	0.9731	297	0.5253	0	149
Unigene13843_All	67.2239	0.9632	652	0.5752	0	487
Unigene40692_All	135.977	0.9992	1243	0.5768	0	1878
Unigene33603_All	18.3841	0.9055	328	0.4695	0	67
Unigene49539_All	532.848	0.9901	302	0.3974	0	1788
Unigene62026_All	1.6364	0.8636	220	0.4409	0	4
Unigene70673_All	3.7327	0.9263	217	0.4608	0	9
Unigene38082_All	3.8372	0.9806	516	0.3469	0	22
Unigene23617_All	2.615	0.8765	413	0.3874	0	12
Unigene41239_All	9.0826	0.7211	545	0.633	0	55
Unigene30028_All	12.7536	0.9404	621	0.5089	0	88
Unigene37791_All	18.2497	0.9979	937	0.666	0	190
Unigene42653_All	55.7395	0.9636	1839	0.4568	0	1140
Unigene74756_All	3.2432	0.8829	222	0.6892	0	8
Unigene52803_All	374.311	0.9965	283	0.4806	0	1177
Unigene48007_All	28.234	0.9322	1342	0.5052	0	421
Unigene19373_All	9.7485	0.882	517	0.5783	0	56
Unigene35018_All	127.265	0.9851	669	0.4649	0	946
Unigene70566_All	2.1327	0.8057	211	0.3697	0	5
Unigene3108_All	2.9284	0.9957	461	0.5206	0	15
Unigene21278_All	42.5051	0.7056	1875	0.5504	0	886
Unigene51449_All	8.4083	0.6955	867	0.5836	0	81
Unigene5449_All	23.4273	0.9939	1973	0.4835	0	514
Unigene32988_All	3.2271	0.5033	753	0.4436	0	27
Unigene71854_All	0.7042	0.1455	639	0.4335	0	5
Unigene52931_All	9.36	0.9653	375	0.432	0	39
Unigene16208_All	7.1278	0.49	947	0.4857	0	75
Unigene37881_All	9.8658	0.953	894	0.604	0	98
Unigene42745_All	35.9446	0.6828	974	0.5154	0	389
Unigene25347_All	886.298	0.9014	913	0.5214	0	8991
Unigene20272_All	13.8462	0.9441	429	0.655	0	66
Unigene2639_All	6.1564	0.9935	307	0.3648	0	21
Unigene53940_All	2.4505	0.8614	404	0.5916	0	11
Unigene23136_All	6.8092	0.9901	304	0.4704	0	23
Unigene76798_All	3.2673	0.8383	303	0.3729	0	11
Unigene16311_All	0.2423	0.1189	2229	0.4697	0	6
Unigene13007_All	3.1304	0.5	230	0.3043	0	8
Unigene30736_All	28.7143	0.9976	420	0.5929	0	134
Unigene48667_All	85.8166	0.9925	796	0.446	0	759
Unigene60634_All	2.9858	0.9052	211	0.4123	0	7
Unigene54066_All	17.3741	0.964	834	0.3933	0	161
Unigene15149_All	25.0207	0.9813	482	0.5353	0	134
Unigene43431_All	5.1683	0.9822	505	0.3901	0	29
Unigene25142_All	1941.78	0.9362	737	0.5332	0	15901
Unigene72971_All	2.561	0.9146	246	0.6098	0	7
Unigene59643_All	1.08	0.724	250	0.352	0	3
Unigene76740_All	4.3299	0.9656	291	0.6186	0	14
Unigene75689_All	6.7133	0.8741	429	0.3776	0	32
Unigene78297_All	5.23	0.2579	826	0.6162	0	48
Unigene29995_All	37.9286	0.9875	560	0.5214	0	236
Unigene29681_All	8.6505	0.9709	1030	0.5058	0	99
Unigene34005_All	3.591	0.9551	401	0.5586	0	16
Unigene49988_All	2.9752	0.9917	484	0.5103	0	16
Unigene54776_All	4.0484	0.7509	289	0.7128	0	13
Unigene5198_All	56.2243	0.9954	437	0.4668	0	273
Unigene16891_All	37.2453	0.9843	1590	0.5321	0	658
Unigene17573_All	54.323	0.9967	613	0.4274	0	370
Unigene32256_All	146.627	0.967	1455	0.5244	0	2371
Unigene75064_All	4.3548	0.8871	248	0.3468	0	12
Unigene55579_All	8.4906	0.6887	530	0.6226	0	50
Unigene42099_All	1.8517	0.2295	1355	0.479	0	28
Unigene72276_All	1.5652	0.9043	230	0.5522	0	4
Unigene52922_All	11.4146	0.7268	205	0.4244	0	26
Unigene33493_All	3.3392	0.7208	566	0.371	0	21
Unigene63892_All	0.3082	0.3082	292	0.4726	0	1
Unigene64948_All	0.8738	0.5049	206	0.4078	0	2
Unigene65197_All	2.1226	0.8962	212	0.4057	0	5
Unigene23785_All	4.9787	0.8638	235	0.6426	0	13
Unigene45827_All	44.814	0.969	968	0.5434	0	482
Unigene7649_All	29.7521	0.9945	363	0.2755	0	120
Unigene69392_All	2.0642	0.7706	218	0.5138	0	5
Unigene8190_All	1.4634	0.7669	369	0.4092	0	6
Unigene54892_All	0.2719	0.2719	331	0.4713	0	1
Unigene46322_All	5.7754	0.9786	374	0.6845	0	24
Unigene64263_All	5.2427	0.9515	206	0.3786	0	12
Unigene25080_All	60.7952	0.9982	1094	0.4196	0	739
Unigene8367_All	8.1056	0.7205	322	0.5776	0	29
Unigene22_All	0.4604	0.1799	1173	0.4126	0	6
Unigene7988_All	1.8947	0.9711	380	0.4974	0	8
Unigene46617_All	19.8187	0.987	386	0.513	0	85
Unigene48549_All	252.149	0.9979	484	0.4112	0	1356
Unigene23926_All	5.4362	0.8557	298	0.4631	0	18
Unigene16458_All	39.5307	0.846	831	0.42	0	365
Unigene17957_All	23.9628	0.9814	323	0.5356	0	86
Unigene77174_All	5.6446	0.885	287	0.4007	0	18
Unigene7387_All	48.4091	0.9129	264	0.4205	0	142
Unigene30071_All	99.507	0.9947	568	0.581	0	628
Unigene14181_All	73.6517	0.9551	534	0.4157	0	437
Unigene9182_All	84.7674	0.993	1290	0.5	0	1215
Unigene61282_All	1.0266	0.5209	263	0.4487	0	3
Unigene55157_All	1.5901	0.5936	283	0.4099	0	5
Unigene18671_All	10.7877	0.8185	292	0.7021	0	35
Unigene52466_All	21.5139	0.9641	251	0.5817	0	60
Unigene74458_All	21.573	0.9607	534	0.5918	0	128
Unigene20626_All	5.3814	0.9196	485	0.6351	0	29
Unigene65977_All	3.3333	0.8862	378	0.5132	0	14
Unigene50563_All	665.545	0.9987	752	0.5372	0	5561
Unigene29288_All	2.5263	0.9368	285	0.3158	0	8
Unigene25814_All	5.8598	0.9132	599	0.4825	0	39
Unigene15600_All	1.8997	0.8285	379	0.7045	0	8
Unigene46073_All	14.2353	0.7908	765	0.5869	0	121
Unigene15436_All	7.8035	0.948	519	0.4894	0	45
Unigene51817_All	11.662	0.8	355	0.6535	0	46
Unigene34610_All	8.1349	0.9828	697	0.6485	0	63
Unigene24301_All	11.9318	0.9545	264	0.4167	0	35
Unigene10090_All	113.635	0.9983	575	0.5757	0	726
Unigene31008_All	1.3284	0.6937	271	0.3284	0	4
Unigene24166_All	20.0437	0.9432	229	0.6638	0	51
Unigene46760_All	15.1293	0.9784	464	0.4073	0	78
Unigene42601_All	5.7042	0.9878	1562	0.4706	0	99
Unigene7848_All	2.1327	0.9289	211	0.4265	0	5
Unigene70069_All	4.6957	0.8565	230	0.3609	0	12
Unigene31857_All	16.3812	0.9977	2206	0.4406	0	402
Unigene70614_All	2.4885	0.9908	217	0.3687	0	6
Unigene20823_All	56.4055	0.9885	434	0.5714	0	272
Unigene4302_All	156.712	0.9865	371	0.5391	0	646
Unigene59365_All	3.9779	0.6298	362	0.6436	0	16
Unigene46380_All	4.3777	0.9285	699	0.3991	0	34
Unigene62696_All	3.737	0.7163	289	0.4256	0	12
Unigene40107_All	44.3402	0.9677	682	0.456	0	336
Unigene45774_All	8.597	0.8657	335	0.4	0	32
Unigene2810_All	15.9057	0.3844	679	0.6186	0	120
Unigene73988_All	1.3115	0.5446	549	0.4117	0	8
Unigene10354_All	4	0.9709	585	0.6034	0	26
Unigene6725_All	20.4017	0.8336	697	0.5983	0	158
Unigene62336_All	1.6364	0.6727	220	0.4545	0	4
Unigene47040_All	21.8182	0.8965	396	0.7323	0	96
Unigene68907_All	1.7787	0.7866	253	0.3913	0	5
Unigene46443_All	58.209	0.908	402	0.408	0	260
Unigene71475_All	2.1951	0.9951	205	0.561	0	5
Unigene41637_All	5.8629	0.5474	875	0.5109	0	57
Unigene9981_All	10.2162	0.9964	555	0.4865	0	63
Unigene9640_All	5.0562	0.9416	445	0.6292	0	25
Unigene41291_All	31.8328	0.9196	311	0.6752	0	110
Unigene60560_All	1.2162	0.6351	296	0.4122	0	4
Unigene44357_All	6.8146	0.9373	383	0.6136	0	29
Unigene49515_All	32.5	0.9969	324	0.6512	0	117
Unigene53211_All	121.023	0.9962	264	0.428	0	355
Unigene11029_All	34.1766	0.9922	1925	0.5075	0	732
Unigene43167_All	40.7063	0.9913	807	0.5589	0	365
Unigene43826_All	722.833	0.8727	699	0.6152	0	5614
Unigene68321_All	1.1784	0.5434	611	0.5155	0	8
Unigene26173_All	7.4	0.8378	450	0.4822	0	37
Unigene9242_All	26.0482	0.3581	1078	0.4889	0	312
Unigene37808_All	3.0958	0.8477	407	0.3907	0	14
Unigene54430_All	1.2919	0.7416	209	0.4689	0	3
Unigene52518_All	40.4833	0.9888	269	0.4944	0	121
Unigene10774_All	29.4805	0.997	1694	0.5024	0	555
Unigene71995_All	0.1829	0.1829	492	0.4451	0	1
Unigene25510_All	93.2812	0.6944	576	0.533	0	597
Unigene27793_All	73.6452	0.9926	1353	0.4952	0	1108
Unigene38677_All	3.1833	0.8971	311	0.3633	0	11
Unigene9403_All	54.7313	0.9817	763	0.675	0	464
Unigene77533_All	18	0.9311	305	0.2951	0	61
Unigene16728_All	19.6672	0.934	1334	0.533	0	292
Unigene76243_All	2.7424	0.892	361	0.3407	0	11
Unigene71298_All	2.7799	0.9382	259	0.6255	0	8
Unigene1810_All	28.1047	0.9783	554	0.5271	0	173
Unigene48377_All	51.9569	0.9912	1022	0.5489	0	590
Unigene15933_All	3.0866	0.8917	554	0.6606	0	19
Unigene66350_All	1.2637	0.7051	641	0.571	0	9
Unigene75154_All	2.8929	0.8643	280	0.6321	0	9
Unigene10467_All	14.7414	0.9526	464	0.4655	0	76
Unigene65732_All	2.4894	0.9298	470	0.2915	0	13
Unigene52932_All	8.6598	0.9175	291	0.4502	0	28
Unigene45465_All	13.5521	0.9987	777	0.444	0	117
Unigene6748_All	186.68	0.668	485	0.5876	0	1006
Unigene15561_All	23.2849	0.9797	344	0.6686	0	89
Unigene33207_All	11.5951	0.8528	326	0.7178	0	42
Unigene42840_All	3.23	0.9347	613	0.4992	0	22
Unigene69396_All	2.3841	0.8179	302	0.3642	0	8
Unigene24193_All	24.1558	0.961	231	0.5065	0	62
Unigene9400_All	0.6228	0.3033	867	0.4994	0	6
Unigene69037_All	2.8052	0.8909	385	0.4753	0	12
Unigene12488_All	3.2459	0.2648	1220	0.4426	0	44
Unigene68461_All	1.0736	0.4354	503	0.4791	0	6
Unigene42755_All	15.5443	0.9913	689	0.4122	0	119
Unigene11643_All	98.3979	0.9912	568	0.4049	0	621
Unigene38159_All	282.787	0.9956	1356	0.4181	0	4279
Unigene73159_All	10.3416	0.8882	322	0.4689	0	37
Unigene13586_All	2.3684	0.9167	228	0.3947	0	6
Unigene6949_All	9.3968	0.9838	431	0.355	0	45
Unigene3926_All	2.818	0.9569	511	0.6556	0	16
Unigene53860_All	0.298	0.298	302	0.3841	0	1
Unigene75134_All	3.469	0.8694	467	0.6231	0	18
Unigene28066_All	12.3288	0.5982	657	0.6134	0	90
Unigene47169_All	26.1224	0.9955	441	0.3764	0	128
Unigene31838_All	15.6718	0.9751	2209	0.4948	0	385
Unigene35964_All	24.9618	0.9517	393	0.4377	0	109
Unigene12914_All	6.3211	0.9866	299	0.5886	0	21
Unigene46235_All	100.704	0.9976	412	0.3811	0	461
Unigene47163_All	8.0184	0.9724	651	0.4654	0	58
Unigene7479_All	7.1186	0.5616	885	0.4938	0	70
Unigene63189_All	0.6061	0.6061	297	0.3805	0	2
Unigene23944_All	2.6549	0.9558	339	0.3953	0	10
Unigene77949_All	2.1774	0.9113	248	0.5	0	6
Unigene77457_All	20.3226	0.9919	248	0.6694	0	56
Unigene65965_All	6.6221	0.544	897	0.456	0	66
Unigene35120_All	156.969	0.998	508	0.4803	0	886
Unigene61034_All	1.2414	0.7517	290	0.5069	0	4
Unigene31722_All	7.1923	0.9754	2439	0.549	0	195
Unigene52436_All	57.5	0.9874	396	0.447	0	253
Unigene34825_All	3.2271	0.8765	251	0.5857	0	9
Unigene43053_All	31.3422	0.9069	827	0.6638	0	288
Unigene65457_All	1.2329	0.8219	219	0.4338	0	3
Unigene27474_All	123.511	0.9344	564	0.5479	0	774
Unigene9060_All	8.0997	0.9829	1344	0.5156	0	121
Unigene22746_All	12.8723	0.9232	846	0.5485	0	121
Unigene9151_All	47.6544	0.9694	1600	0.4525	0	848
Unigene56875_All	1.2811	0.7829	281	0.5196	0	4
Unigene61161_All	3.587	0.7754	276	0.587	0	11
Unigene894_All	27.4458	0.9025	646	0.5929	0	197
Unigene59714_All	1.5254	0.8178	236	0.6653	0	4
Unigene65107_All	1.9251	0.4037	748	0.5722	0	16
Unigene68265_All	0.163	0.163	1104	0.481	0	2
Unigene48640_All	41.0943	0.9623	795	0.4591	0	363
Unigene20682_All	100.192	0.9962	521	0.4511	0	580
Unigene53663_All	4.0724	0.8258	442	0.5136	0	20
Unigene54209_All	0.75	0.75	240	0.3917	0	2
Unigene32892_All	9.8473	0.9771	393	0.6667	0	43
Unigene41181_All	45.1059	0.9929	425	0.4188	0	213
Unigene76806_All	3.1641	0.9688	256	0.4141	0	9
Unigene43644_All	55.3349	0.9904	1254	0.4888	0	771
Unigene30118_All	302.938	0.9983	582	0.4553	0	1959
Unigene44397_All	3.01	0.9699	299	0.5552	0	10
Unigene17547_All	38.1383	0.9592	564	0.5266	0	239
Unigene12684_All	6.4286	0.8842	406	0.3227	0	29
Unigene37737_All	12.9964	0.769	554	0.5812	0	80
Unigene33247_All	6.0517	0.5888	1160	0.5422	0	78
Unigene44003_All	5.9725	0.9405	437	0.3959	0	29
Unigene43912_All	22.9545	0.7702	396	0.6793	0	101
Unigene40871_All	149.884	0.9279	777	0.5508	0	1294
Unigene4023_All	48.6383	0.3294	1175	0.4689	0	635
Unigene27321_All	8.0052	0.5069	1158	0.462	0	103
Unigene12197_All	2.1481	0.4222	1215	0.3811	0	29
Unigene43716_All	120.043	0.9716	704	0.6506	0	939
Unigene46507_All	3.2692	0.8483	468	0.6068	0	17
Unigene32087_All	64.6288	0.9766	1452	0.4539	0	1044
Unigene51608_All	33.0347	0.9769	346	0.5231	0	127
Unigene53634_All	2.766	0.5307	846	0.5272	0	26
Unigene44145_All	2.1724	0.8086	580	0.5293	0	14
Unigene19109_All	93.3784	0.9685	666	0.4444	0	691
Unigene9201_All	72.2328	0.9897	1263	0.5249	0	1014
Unigene66635_All	0.4455	0.4455	202	0.4158	0	1
Unigene43409_All	1.5101	0.896	298	0.6544	0	5
Unigene33623_All	115.221	0.9764	339	0.4631	0	434
Unigene20328_All	17.2749	0.955	422	0.3531	0	81
Unigene66555_All	0.6818	0.6818	264	0.5076	0	2
Unigene62076_All	0.3766	0.3766	239	0.318	0	1
Unigene40689_All	24.5383	0.5035	1148	0.4321	0	313
Unigene49229_All	31.9437	0.9577	355	0.3972	0	126
Unigene70758_All	3.75	0.8371	264	0.5076	0	11
Unigene17587_All	3.8493	0.9389	491	0.5153	0	21
Unigene65502_All	0.8182	0.5591	220	0.4591	0	2
Unigene71785_All	2.0571	0.3554	875	0.4743	0	20
Unigene65676_All	2.3684	0.5285	456	0.3684	0	12
Unigene74628_All	2.4179	0.9075	335	0.391	0	9
Unigene28142_All	17.9738	0.9927	686	0.4329	0	137
Unigene20498_All	24.7454	0.945	491	0.5356	0	135
Unigene75940_All	4.875	0.9271	480	0.4854	0	26
Unigene5748_All	24.6353	0.998	3071	0.4897	0	841
Unigene71088_All	3.0916	0.6565	262	0.4237	0	9
Unigene72036_All	3.737	0.7751	289	0.4671	0	12
Unigene24403_All	23.3058	0.9959	726	0.5978	0	188
Unigene77201_All	5.1852	0.9547	243	0.358	0	14
Unigene76467_All	1.118	0.8075	322	0.3975	0	4
Unigene11042_All	46.9527	0.5448	1037	0.4542	0	541
Unigene56117_All	11.6984	0.9497	577	0.4766	0	75
Unigene71855_All	0.1082	0.1082	832	0.4796	0	1
Unigene68030_All	14.0488	0.8	205	0.6244	0	32
Unigene48342_All	2.8934	0.8951	591	0.4484	0	19
Unigene3745_All	9.1139	0.9325	711	0.4233	0	72
Unigene28401_All	1.0385	0.6769	260	0.3615	0	3
Unigene22410_All	41.9786	0.9922	1920	0.425	0	897
Unigene52437_All	77.8788	0.9882	594	0.4343	0	514
Unigene31997_All	42.0633	0.571	1042	0.6411	0	487
Unigene59839_All	0.7895	0.6199	342	0.4825	0	3
Unigene15260_All	651.562	0.9606	864	0.4861	0	6255
Unigene43118_All	33.4483	0.9556	1305	0.4383	0	485
Unigene68616_All	1.9945	0.6427	361	0.6094	0	8
Unigene73407_All	2.963	0.8848	243	0.4609	0	8
Unigene16533_All	73.7838	0.9955	1110	0.5432	0	910
Unigene18514_All	2.3333	0.9222	270	0.3519	0	7
Unigene48153_All	96.6724	0.9581	1624	0.4637	0	1745
Unigene24812_All	318.704	0.9947	571	0.5096	0	2022
Unigene40931_All	59.1029	0.9701	836	0.4629	0	549
Unigene73097_All	1.9835	0.6253	363	0.5592	0	8
Unigene60088_All	3.4221	0.7871	263	0.5095	0	10
Unigene74626_All	0.5844	0.5844	308	0.4481	0	2
Unigene13245_All	3.1707	0.9295	369	0.3686	0	13
Unigene45086_All	4.3478	0.9227	207	0.5314	0	10
Unigene14864_All	5.5283	0.9828	407	0.6118	0	25
Unigene67236_All	1.3257	0.3502	611	0.3863	0	9
Unigene53365_All	17.7143	0.5159	630	0.5921	0	124
Unigene15595_All	11.9118	0.9216	204	0.402	0	27
Unigene35688_All	25.5963	0.9266	872	0.6261	0	248
Unigene37246_All	7.8894	0.9902	1329	0.4801	0	117
Unigene46974_All	130	0.9931	432	0.4699	0	624
Unigene13011_All	5.272	0.8117	239	0.6402	0	14
Unigene73495_All	1.9313	0.8712	233	0.4506	0	5
Unigene76074_All	6.9421	0.9752	363	0.4545	0	28
Unigene10100_All	2.8205	0.9259	351	0.4217	0	11
Unigene71133_All	2.5472	0.8333	318	0.5314	0	9
Unigene46500_All	1156.52	0.9082	414	0.6401	0	5320
Unigene77383_All	1.7345	0.5546	467	0.546	0	9
Unigene6907_All	3.1846	0.8308	650	0.4338	0	23
Unigene59616_All	1.1638	0.5905	232	0.6638	0	3
Unigene35603_All	5.7778	0.3827	810	0.4321	0	52
Unigene69859_All	3.6	0.9785	325	0.3815	0	13
Unigene16423_All	107.537	0.9526	1457	0.5813	0	1742
Unigene74885_All	1.8595	0.8306	242	0.3884	0	5
Unigene12568_All	68.4345	0.984	313	0.6933	0	238
Unigene62070_All	1.7176	0.8168	262	0.4962	0	5
Unigene66823_All	2.1176	0.7843	255	0.5647	0	6
Unigene18181_All	2.0455	0.9341	440	0.6886	0	10
Unigene47215_All	4.6578	0.6448	2396	0.3957	0	124
Unigene9066_All	159.033	0.9763	1013	0.4462	0	1790
Unigene14108_All	15.5172	0.8339	638	0.4075	0	110
Unigene41073_All	8.5224	0.4173	961	0.6139	0	91
Unigene24691_All	30.603	0.8509	597	0.5243	0	203
Unigene14985_All	3.0573	0.5265	471	0.4692	0	16
Unigene75322_All	3.241	0.9917	361	0.5706	0	13
Unigene56581_All	5.4545	0.7689	264	0.3674	0	16
Unigene74256_All	1.0757	0.51	251	0.3825	0	3
Unigene9511_All	173.304	0.9609	793	0.4943	0	1527
Unigene22238_All	60.5692	0.9967	896	0.4252	0	603
Unigene39642_All	5.0254	0.934	394	0.5482	0	22
Unigene65101_All	0.7595	0.4262	474	0.4346	0	4
Unigene30419_All	7.8505	0.8204	963	0.4133	0	84
Unigene4968_All	314.3	0.9961	514	0.6809	0	1795
Unigene46597_All	7.3256	0.8682	516	0.4535	0	42
Unigene37903_All	2.6699	0.29	1045	0.5856	0	31
Unigene551_All	36.151	0.9755	1834	0.4335	0	742
Unigene2082_All	36.1475	0.8743	366	0.5956	0	147
Unigene18789_All	4.2936	0.8899	545	0.4917	0	26
Unigene13116_All	1.8987	0.7954	474	0.4662	0	10
Unigene58231_All	1.4754	0.3852	244	0.5984	0	4
Unigene18171_All	1.5637	0.7548	518	0.4247	0	9
Unigene19666_All	3.338	0.3271	1562	0.523	0	58
Unigene5612_All	17.3571	0.8911	560	0.3839	0	108
Unigene1232_All	51.2594	0.9718	532	0.6015	0	303
Unigene19348_All	9.4091	0.9985	660	0.6545	0	69
Unigene25964_All	7.2	0.4213	750	0.5333	0	60
Unigene32448_All	6.9886	0.9924	528	0.4129	0	41
Unigene74907_All	1.2273	0.6364	220	0.3091	0	3
Unigene65625_All	0.8	0.5022	225	0.5289	0	2
Unigene32510_All	51.4158	0.8822	1010	0.6535	0	577
Unigene4034_All	4180.7	0.9962	1046	0.5172	0	48589
Unigene34312_All	2.2744	0.9242	277	0.6065	0	7
Unigene31504_All	24.2384	0.8653	453	0.6336	0	122
Unigene46494_All	165.748	0.9883	341	0.6041	0	628
Unigene19042_All	56.8592	0.8267	277	0.5957	0	175
Unigene65521_All	1.3284	0.9594	271	0.4539	0	4
Unigene26532_All	1.2371	0.6684	582	0.5137	0	8
Unigene1480_All	8.6291	0.5458	1189	0.7014	0	114
Unigene11890_All	13.5352	0.9941	512	0.4863	0	77
Unigene28723_All	28.3465	0.9134	381	0.4646	0	120
Unigene6966_All	36.5347	0.9917	1212	0.4299	0	492
Unigene2163_All	9.1274	0.9976	424	0.4741	0	43
Unigene34586_All	7.386	0.9726	329	0.5684	0	27
Unigene23168_All	21.2389	0.8938	339	0.4956	0	80
Unigene225_All	0.8124	0.3501	2911	0.4363	0	28
Unigene38015_All	13.9655	0.8822	348	0.5144	0	54
Unigene18358_All	1.6854	0.7266	267	0.5468	0	5
Unigene44232_All	3.1802	0.9894	283	0.3922	0	10
Unigene71615_All	2.6471	0.9922	510	0.6353	0	15
Unigene3953_All	389.876	0.9975	1208	0.5944	0	5233
Unigene22720_All	3.7101	0.9282	752	0.5771	0	31
Unigene40511_All	20	0.9529	594	0.4714	0	132
Unigene36819_All	235.583	0.983	2758	0.4681	0	7233
Unigene24015_All	10.4968	0.9611	463	0.6523	0	54
Unigene72180_All	1.6071	0.5774	336	0.6577	0	6
Unigene54110_All	4.8148	0.8642	243	0.5432	0	13
Unigene65194_All	0.6561	0.3779	823	0.4787	0	6
Unigene14299_All	7.013	0.974	385	0.561	0	30
Unigene2742_All	1.6129	0.6523	279	0.4588	0	5
Unigene38903_All	7.6991	0.9617	339	0.3894	0	29
Unigene41442_All	6.1675	0.9061	394	0.3223	0	27
Unigene78097_All	3.3416	0.6584	404	0.7005	0	15
Unigene35342_All	4.1478	0.288	1604	0.4894	0	74
Unigene47579_All	5.8158	0.9507	1238	0.5194	0	80
Unigene65744_All	3.1967	0.7992	732	0.4262	0	26
Unigene44346_All	87.038	0.9797	395	0.6785	0	382
Unigene55763_All	39.4737	0.9254	228	0.6447	0	100
Unigene41066_All	25.1566	0.9157	415	0.5542	0	116
Unigene16806_All	443.976	0.9993	1423	0.4385	0	7023
Unigene61150_All	1.1502	0.6645	313	0.5559	0	4
Unigene41470_All	1.2811	0.9217	281	0.3452	0	4
Unigene13655_All	3	0.9689	450	0.4267	0	15
Unigene60142_All	1.3846	0.6923	260	0.5154	0	4
Unigene77830_All	2.107	0.9565	299	0.5552	0	7
Unigene45072_All	1.3793	0.8008	261	0.3487	0	4
Unigene1248_All	2.2177	0.8255	487	0.4497	0	12
Unigene50650_All	10.6993	0.993	715	0.4671	0	85
Unigene27030_All	3917.17	0.9763	1395	0.5362	0	60717
Unigene55104_All	1.4008	0.3891	257	0.4163	0	4
Unigene47444_All	24.1839	0.9914	2442	0.414	0	657
Unigene13847_All	53.4462	0.9954	650	0.4554	0	386
Unigene7798_All	4.186	0.9696	559	0.6655	0	26
Unigene41916_All	28.7445	0.9626	454	0.4802	0	145
Unigene74759_All	4.0345	0.8724	290	0.3931	0	13
Unigene50598_All	33.4657	0.9874	554	0.3664	0	206
Unigene70893_All	2.5472	0.8962	212	0.3774	0	6
Unigene55572_All	2.3648	0.391	647	0.4575	0	17
Unigene60001_All	1.7802	0.5099	455	0.611	0	9
Unigene54425_All	0.9122	0.473	296	0.5878	0	3
Unigene51104_All	8.8235	0.8758	306	0.3562	0	30
Unigene41959_All	47.1975	0.9915	471	0.4119	0	247
Unigene36997_All	8.3929	0.7361	504	0.3393	0	47
Unigene54492_All	4.6919	0.9953	211	0.7346	0	11
Unigene78683_All	1.4301	0.2987	944	0.4078	0	15
Unigene64920_All	1.1538	0.5	234	0.3376	0	3
Unigene1740_All	81.432	0.972	1250	0.4616	0	1131
Unigene10096_All	13.4106	0.8775	302	0.4801	0	45
Unigene37310_All	16.7107	0.9991	1061	0.4647	0	197
Unigene54803_All	2.1327	0.9384	211	0.3934	0	5
Unigene3975_All	52.9855	0.9871	1313	0.4471	0	773
Unigene12339_All	5.8989	0.9663	1068	0.6545	0	70
Unigene26804_All	18.5927	0.9862	1957	0.4711	0	405
Unigene8461_All	56.5188	0.9078	293	0.4539	0	184
Unigene14404_All	21.871	0.4032	930	0.5194	0	226
Unigene66436_All	1.8219	0.83	247	0.5304	0	5
Unigene341_All	53.8834	0.9745	1886	0.4889	0	1131
Unigene5670_All	10.8398	0.9654	1704	0.4354	0	208
Unigene47834_All	2.1196	0.4366	1104	0.5734	0	26
Unigene6708_All	1909.3	0.9928	830	0.5434	0	17608
Unigene43082_All	804.732	0.996	1008	0.5833	0	9013
Unigene13425_All	3.6437	0.9514	247	0.4089	0	10
Unigene5837_All	2.6437	0.3959	783	0.5964	0	23
Unigene69836_All	30.371	0.6767	566	0.5848	0	191
Unigene14402_All	17.3684	0.7579	285	0.3053	0	55
Unigene47471_All	30.1748	0.9864	1917	0.4966	0	643
Unigene70350_All	1.6667	0.9593	270	0.5222	0	5
Unigene42144_All	2.1327	0.3329	844	0.4135	0	20
Unigene14964_All	5.1864	0.939	590	0.6051	0	34
Unigene52641_All	229.809	0.9962	262	0.4237	0	669
Unigene10409_All	8.81	0.8349	521	0.643	0	51
Unigene62854_All	0.1544	0.1544	583	0.6003	0	1
Unigene70708_All	3.01	0.7993	299	0.3712	0	10
Unigene33116_All	128.573	0.9987	1523	0.4977	0	2176
Unigene5915_All	7.2107	0.9896	674	0.405	0	54
Unigene9972_All	37.7746	0.9549	355	0.6366	0	149
Unigene4294_All	11.1777	0.788	467	0.7173	0	58
Unigene36091_All	23	0.9148	270	0.5556	0	69
Unigene65045_All	13.2534	0.887	292	0.4315	0	43
Unigene2073_All	7.2206	0.7106	349	0.5244	0	28
Unigene71149_All	2.8622	0.9717	283	0.4276	0	9
Unigene13367_All	5.6857	0.9569	649	0.547	0	41
Unigene31106_All	21.8182	0.7071	495	0.5455	0	120
Unigene57200_All	0.4455	0.4455	202	0.4604	0	1
Unigene39617_All	4.7962	0.79	319	0.4075	0	17
Unigene26030_All	23.0114	0.9527	528	0.4299	0	135
Unigene26314_All	33.9696	0.9978	461	0.4317	0	174
Unigene55323_All	1.711	0.7947	263	0.6274	0	5
Unigene78768_All	2.4434	0.8145	221	0.6335	0	6
Unigene36989_All	12.2418	0.5743	2382	0.4643	0	324
Unigene927_All	192.764	0.996	1983	0.4458	0	4250
Unigene31300_All	15.265	0.864	566	0.4859	0	96
Unigene4580_All	4.6789	0.9419	327	0.37	0	17
Unigene64216_All	1.6514	0.5505	218	0.2752	0	4
Unigene57553_All	0.2679	0.2679	672	0.5238	0	2
Unigene27156_All	6.7081	0.9172	483	0.5652	0	36
Unigene59154_All	2.25	0.4103	680	0.4735	0	17
Unigene46939_All	14.7844	0.9097	487	0.6078	0	80
Unigene36685_All	32.2034	0.9831	531	0.4972	0	190
Unigene43492_All	7.6298	0.9775	578	0.6834	0	49
Unigene50890_All	35.0455	0.8303	660	0.5061	0	257
Unigene61952_All	1.1538	0.4402	234	0.5171	0	3
Unigene75027_All	1.6514	0.9495	218	0.4037	0	4
Unigene49631_All	24.2748	0.8601	393	0.6463	0	106
Unigene29340_All	44.5263	0.9193	285	0.5509	0	141
Unigene40907_All	105.204	0.9877	734	0.4632	0	858
Unigene42856_All	28.9521	0.9992	1231	0.5191	0	396
Unigene28852_All	3.3666	0.9751	401	0.409	0	15
Unigene64775_All	1.0385	0.7423	260	0.4423	0	3
Unigene1278_All	5.5385	0.965	715	0.6042	0	44
Unigene67686_All	1.2558	0.7442	215	0.4465	0	3
Unigene52510_All	253.806	0.9983	578	0.4429	0	1630
Unigene57413_All	1.2054	0.8281	448	0.6272	0	6
Unigene4380_All	2.2407	0.39	964	0.5073	0	24
Unigene13886_All	10.7401	0.9399	1081	0.4209	0	129
Unigene14356_All	0.7457	0.1864	1207	0.5725	0	10
Unigene71296_All	2.5352	0.8498	213	0.7136	0	6
Unigene46534_All	2.853	0.7493	347	0.6513	0	11
Unigene5409_All	26.4023	0.5764	1362	0.4361	0	400
Unigene22269_All	5.1799	0.8327	556	0.696	0	32
Unigene3656_All	226.393	0.9969	646	0.4071	0	1625
Unigene75442_All	4.3548	0.8992	248	0.5	0	12
Unigene74002_All	3.5468	0.7094	203	0.3498	0	8
Unigene69338_All	2.093	0.9581	215	0.3907	0	5
Unigene9914_All	9.1391	0.7152	453	0.4945	0	46
Unigene13109_All	5.625	0.8333	240	0.6917	0	15
Unigene30513_All	8.9189	0.9741	888	0.5349	0	88
Unigene37463_All	19.3119	0.9745	1645	0.6316	0	354
Unigene10511_All	4.7067	0.9194	1415	0.5675	0	74
Unigene44069_All	23.1148	0.9044	366	0.4508	0	94
Unigene63173_All	0.5128	0.5128	351	0.4786	0	2
Unigene37013_All	3.9675	0.819	431	0.4803	0	19
Unigene64928_All	0.6923	0.6923	260	0.4	0	2
Unigene70267_All	7.7143	0.9592	245	0.4571	0	21
Unigene2794_All	11.8619	0.6967	478	0.6569	0	63
Unigene73981_All	0.7115	0.4822	253	0.4348	0	2
Unigene57198_All	1.4575	0.3988	494	0.6478	0	8
Unigene20625_All	133.809	0.998	491	0.4786	0	730
Unigene35463_All	0.2985	0.1493	1206	0.5348	0	4
Unigene38004_All	5.2515	0.9135	497	0.3159	0	29
Unigene17167_All	92.0025	0.8962	809	0.5056	0	827
Unigene14940_All	192.931	0.9195	348	0.6753	0	746
Unigene11152_All	33.6107	0.9962	1333	0.5229	0	498
Unigene61701_All	12.3387	0.8508	248	0.4113	0	34
Unigene20522_All	7.3729	0.9096	354	0.6836	0	29
Unigene13883_All	277.697	0.9959	725	0.4952	0	2237
Unigene52480_All	21.9786	0.9091	561	0.4617	0	137
Unigene69143_All	2.4573	0.628	293	0.6962	0	8
Unigene53899_All	4.8214	0.881	336	0.4792	0	18
Unigene70273_All	0.2278	0.2278	395	0.4	0	1
Unigene77813_All	1.35	0.77	200	0.44	0	3
Unigene72402_All	1.5	0.8667	300	0.4	0	5
Unigene29660_All	38.845	0.997	658	0.459	0	284
Unigene26003_All	2.6651	0.7084	439	0.3804	0	13
Unigene22252_All	4.9587	0.8815	363	0.427	0	20
Unigene27029_All	10.8415	0.9885	1483	0.5057	0	179
Unigene17165_All	13.5911	0.5784	1333	0.5851	0	202
Unigene2414_All	3.1622	0.973	370	0.3892	0	13
Unigene33668_All	6.3951	0.8839	577	0.4818	0	41
Unigene60904_All	2.0377	0.7774	265	0.4264	0	6
Unigene52732_All	3.125	0.9965	288	0.3438	0	10
Unigene31495_All	21.9847	0.9332	524	0.4523	0	128
Unigene19390_All	1259.68	0.8669	556	0.5558	0	7782
Unigene42942_All	177.777	0.9783	1564	0.4271	0	3090
Unigene43720_All	9.0936	0.8158	673	0.6805	0	68
Unigene977_All	32.7538	0.9287	926	0.487	0	337
Unigene48589_All	252.366	0.9625	934	0.6049	0	2619
Unigene12351_All	2.5776	0.7589	419	0.5919	0	12
Unigene74636_All	4.7015	0.9552	268	0.6567	0	14
Unigene41683_All	15.6522	0.9842	506	0.4802	0	88
Unigene74147_All	0.8372	0.4186	215	0.4512	0	2
Unigene20047_All	102.551	0.9964	839	0.4636	0	956
Unigene45113_All	4.6479	0.9531	213	0.493	0	11
Unigene34813_All	8.1544	0.7886	298	0.6745	0	27
Unigene66122_All	3.3529	0.6647	510	0.6471	0	19
Unigene15372_All	6.53	0.9968	634	0.6293	0	46
Unigene48736_All	49.5914	0.9737	1253	0.498	0	691
Unigene51135_All	430.858	0.9769	1427	0.5445	0	6832
Unigene66972_All	2.5837	0.9809	209	0.3636	0	6
Unigene36638_All	31.8987	0.9937	316	0.4778	0	112
Unigene3964_All	361.467	0.9282	1378	0.5522	0	5536
Unigene60500_All	1.0315	0.6275	349	0.384	0	4
Unigene18561_All	2.6471	0.9228	272	0.5662	0	8
Unigene69605_All	2.4514	0.821	257	0.3891	0	7
Unigene38784_All	4.4516	0.629	930	0.4968	0	46
Unigene41911_All	9.8922	0.8556	464	0.4547	0	51
Unigene40289_All	4.14	0.829	1000	0.588	0	46
Unigene22744_All	62.5285	0.9339	1317	0.5148	0	915
Unigene32596_All	24.0119	0.8103	506	0.4723	0	135
Unigene52918_All	11.6571	0.901	525	0.3733	0	68
Unigene19745_All	1.7375	0.8649	518	0.4382	0	10
Unigene59198_All	13.4097	0.9169	349	0.702	0	52
Unigene16754_All	31.7985	0.9888	1782	0.532	0	630
Unigene56664_All	2.5352	0.8008	497	0.7123	0	14
Unigene39622_All	34	0.9296	270	0.6815	0	102
Unigene50099_All	3.3231	0.9292	325	0.4831	0	12
Unigene14164_All	48.589	0.9939	652	0.4601	0	352
Unigene54835_All	1.39	0.7915	259	0.4479	0	4
Unigene7487_All	2.7607	0.8589	326	0.5368	0	10
Unigene59905_All	0.3797	0.211	948	0.5517	0	4
Unigene54293_All	0.2663	0.2663	338	0.3609	0	1
Unigene42747_All	11.466	0.9511	573	0.5288	0	73
Unigene502_All	21.2556	0.9918	1338	0.63	0	316
Unigene39023_All	4.1106	0.8846	416	0.399	0	19
Unigene44298_All	4.2971	0.7533	377	0.5836	0	18
Unigene34747_All	2.8028	0.8512	289	0.3875	0	9
Unigene8316_All	2.9562	0.927	274	0.4015	0	9
Unigene59756_All	1.5743	0.6152	343	0.4723	0	6
Unigene26020_All	62.4419	0.9826	516	0.4438	0	358
Unigene45462_All	12.741	0.9684	664	0.7108	0	94
Unigene77093_All	6.5687	0.6408	1055	0.4711	0	77
Unigene25603_All	3.1818	0.9596	396	0.702	0	14
Unigene60091_All	1.0976	0.5915	328	0.4665	0	4
Unigene42425_All	21.0102	0.9826	1670	0.4707	0	390
Unigene33614_All	10.8211	0.9413	341	0.478	0	41
Unigene59207_All	0.522	0.2204	862	0.5	0	5
Unigene54929_All	1.9444	0.2847	1296	0.5316	0	28
Unigene56539_All	1.5633	0.7965	403	0.4864	0	7
Unigene4919_All	2.9562	0.938	274	0.3613	0	9
Unigene62744_All	17.154	0.5222	383	0.4517	0	73
Unigene61515_All	0.1475	0.1044	1830	0.5683	0	3
Unigene23822_All	2.6582	0.8945	237	0.3882	0	7
Unigene32960_All	7.5179	0.9952	838	0.574	0	70
Unigene4460_All	45.2153	0.9617	418	0.5383	0	210
Unigene25984_All	6.7995	0.8228	728	0.4766	0	55
Unigene56376_All	7.5369	0.835	406	0.6305	0	34
Unigene16553_All	4.1763	0.9884	431	0.587	0	20
Unigene57950_All	0.6383	0.6383	282	0.7163	0	2
Unigene72048_All	2.2563	0.6964	359	0.4234	0	9
Unigene33006_All	17.7005	0.9183	661	0.5885	0	130
Unigene60892_All	0.8295	0.6498	217	0.682	0	2
Unigene75924_All	6.6258	0.9877	326	0.4294	0	24
Unigene62154_All	3.0288	0.8702	208	0.3798	0	7
Unigene29954_All	2.9464	0.9524	336	0.6012	0	11
Unigene50015_All	7.6792	0.9215	293	0.372	0	25
Unigene8809_All	0.9091	0.3064	297	0.7374	0	3
Unigene11245_All	64.8378	0.9351	1048	0.5363	0	755
Unigene11009_All	90.6172	0.9581	1766	0.5215	0	1779
Unigene52570_All	5.9155	0.9953	213	0.5211	0	14
Unigene19517_All	18.6156	0.9886	614	0.5749	0	127
Unigene61107_All	1.2736	0.8915	212	0.6745	0	3
Unigene27833_All	137.798	0.9832	595	0.5025	0	911
Unigene8503_All	5.3689	0.7567	637	0.573	0	38
Unigene41672_All	29.4545	0.94	550	0.6618	0	180
Unigene73742_All	4.5608	0.848	296	0.4223	0	15
Unigene1585_All	86.9824	0.9958	1193	0.4308	0	1153
Unigene75167_All	4.6479	0.9922	639	0.6275	0	33
Unigene48412_All	268.499	0.9438	1139	0.6514	0	3398
Unigene72669_All	3.2258	0.9749	279	0.3978	0	10
Unigene14858_All	38.4324	0.9757	370	0.7027	0	158
Unigene75738_All	2.2188	0.3929	649	0.4607	0	16
Unigene19698_All	33.0154	0.9824	1363	0.4732	0	500
Unigene15571_All	166.875	0.994	336	0.4673	0	623
Unigene1977_All	2.2348	0.7088	443	0.465	0	11
Unigene77345_All	5.5556	0.9938	324	0.3981	0	20
Unigene67849_All	1.6981	0.8255	212	0.3821	0	4
Unigene21299_All	17.9848	0.9595	1186	0.5059	0	237
Unigene37490_All	21.9658	0.3618	1053	0.5745	0	257
Unigene28018_All	2.6471	0.8262	374	0.3984	0	11
Unigene6426_All	27.713	0.991	669	0.4664	0	206
Unigene50334_All	7.0727	0.9548	509	0.5422	0	40
Unigene66392_All	1.3098	0.4387	481	0.4802	0	7
Unigene19788_All	74.3478	0.3035	1127	0.5697	0	931
Unigene48754_All	47.3449	0.9992	1209	0.5269	0	636
Unigene12030_All	5.7067	0.9287	757	0.3844	0	48
Unigene11414_All	33.7871	0.9992	1329	0.471	0	499
Unigene72472_All	1.6514	0.9128	218	0.5963	0	4
Unigene37860_All	26.7568	0.8677	703	0.4595	0	209
Unigene13058_All	3.7834	0.6076	785	0.5987	0	33
Unigene70726_All	3.4034	0.9832	238	0.5588	0	9
Unigene28097_All	95.7781	0.8814	1433	0.5429	0	1525
Unigene52617_All	795.758	0.9983	594	0.4175	0	5252
Unigene26250_All	17.0597	0.9343	670	0.4657	0	127
Unigene50736_All	27.62	0.9708	479	0.666	0	147
Unigene19231_All	19.5941	0.4662	813	0.4908	0	177
Unigene14155_All	2481.08	0.9514	555	0.5586	0	15300
Unigene52644_All	15.668	0.834	247	0.3887	0	43
Unigene60042_All	0.786	0.4716	229	0.7555	0	2
Unigene6649_All	7.0228	0.916	833	0.509	0	65
Unigene25101_All	9.2248	0.2885	1161	0.4686	0	119
Unigene28135_All	5.7587	0.8665	547	0.6545	0	35
Unigene36341_All	32.1702	0.9106	470	0.5957	0	168
Unigene59477_All	17.2926	0.5066	229	0.4716	0	44
Unigene29560_All	4.789	0.945	545	0.433	0	29
Unigene72508_All	3.3289	0.5641	757	0.5495	0	28
Unigene31347_All	6.4968	0.5032	471	0.6327	0	34
Unigene24846_All	2.005	0.9802	404	0.3936	0	9
Unigene51006_All	92.4554	0.9969	953	0.405	0	979
Unigene63293_All	0.4072	0.4072	221	0.6742	0	1
Unigene25302_All	4.7897	0.7296	1165	0.6833	0	62
Unigene23622_All	5.1012	0.915	247	0.3563	0	14
Unigene16715_All	8.2228	0.9737	799	0.378	0	73
Unigene24389_All	23.0233	0.8566	258	0.6977	0	66
Unigene52025_All	6.9231	0.8515	754	0.4377	0	58
Unigene8851_All	14.9743	0.9863	583	0.4717	0	97
Unigene69501_All	2.2333	0.9752	403	0.4541	0	10
Unigene46811_All	13.4915	0.8975	527	0.5977	0	79
Unigene37901_All	24.2775	0.9239	1038	0.4923	0	280
Unigene64191_All	1.3433	0.3545	268	0.6082	0	4
Unigene279_All	22.6692	0.718	532	0.5827	0	134
Unigene65997_All	3.1579	0.9318	513	0.6764	0	18
Unigene3069_All	3.6522	0.9652	345	0.458	0	14
Unigene45251_All	5.5556	0.9938	324	0.4938	0	20
Unigene9714_All	16.0653	0.9386	521	0.5048	0	93
Unigene42874_All	27.8061	0.9707	1640	0.4957	0	507
Unigene48308_All	12.9559	0.9923	521	0.428	0	75
Unigene17008_All	58.5398	0.9985	678	0.4617	0	441
Unigene76461_All	6.8952	0.9194	248	0.4234	0	19
Unigene73643_All	1.5721	0.8646	229	0.476	0	4
Unigene18186_All	33.3913	0.9942	345	0.5188	0	128
Unigene3869_All	22.8556	0.4689	949	0.4605	0	241
Unigene42480_All	11.2373	0.9516	1778	0.4578	0	222
Unigene22174_All	75.255	0.9838	1294	0.4521	0	1082
Unigene18925_All	2.5592	0.9384	211	0.4408	0	6
Unigene29373_All	2.8723	0.9468	376	0.4122	0	12
Unigene48196_All	4.1978	0.9757	536	0.6026	0	25
Unigene38923_All	19.3303	0.9538	433	0.5612	0	93
Unigene60694_All	2.1799	0.8235	289	0.391	0	7
Unigene37004_All	98.3496	0.9995	1828	0.4431	0	1999
Unigene48791_All	127.895	0.9974	1140	0.5079	0	1620
Unigene75016_All	1.4469	0.8232	311	0.717	0	5
Unigene76937_All	2.5714	0.7762	210	0.3333	0	6
Unigene24324_All	6.1124	0.5785	427	0.4543	0	29
Unigene41782_All	40.6517	0.9551	445	0.6404	0	201
Unigene15961_All	4.4602	0.2181	2297	0.599	0	114
Unigene61881_All	7.2581	0.7742	248	0.371	0	20
Unigene32683_All	88.883	0.8972	564	0.5248	0	557
Unigene58563_All	0.897	0.6213	301	0.4618	0	3
Unigene70325_All	801.993	0.9644	281	0.6157	0	2504
Unigene37300_All	27.1586	0.9075	1816	0.4769	0	548
Unigene74395_All	28.7143	0.9952	210	0.6571	0	67
Unigene60389_All	1.6423	0.8358	274	0.5	0	5
Unigene51722_All	8.564	0.9273	578	0.5208	0	55
Unigene28227_All	15.4154	0.9723	975	0.5303	0	167
Unigene49948_All	2.4046	0.7366	262	0.4313	0	7
Unigene49522_All	2.1493	0.6716	335	0.7463	0	8
Unigene34284_All	3.7965	0.804	403	0.5682	0	17
Unigene65556_All	22.3381	0.8201	278	0.5576	0	69
Unigene54884_All	2.2059	0.5784	204	0.6863	0	5
Unigene4742_All	5.7909	0.9357	373	0.6032	0	24
Unigene19719_All	31.174	0.9942	1201	0.4629	0	416
Unigene38492_All	5.7162	0.9811	740	0.4324	0	47
Unigene36815_All	10.0293	0.9589	3748	0.4949	0	419
Unigene69402_All	2.1862	0.9514	247	0.4372	0	6
Unigene74623_All	6.6667	0.9959	243	0.3621	0	18
Unigene71123_All	2.1114	0.8592	341	0.5249	0	8
Unigene11924_All	19.8418	0.9378	948	0.4968	0	209
Unigene42553_All	19.103	0.9343	1126	0.4751	0	239
Unigene956_All	17.9968	0.6161	1568	0.5542	0	314
Unigene51453_All	5.5319	0.8251	423	0.383	0	26
Unigene41252_All	157.78	0.98	401	0.3965	0	703
Unigene72478_All	1.9481	0.9437	231	0.316	0	5
Unigene52912_All	10	0.9847	261	0.4061	0	29
Unigene19782_All	204.554	0.967	1274	0.4851	0	2896
Unigene17620_All	9.1981	0.9638	636	0.6116	0	65
Unigene70228_All	5.6782	0.9653	317	0.3975	0	20
Unigene19521_All	10.3416	0.9891	644	0.5683	0	74
Unigene28407_All	2.0861	0.9106	302	0.7252	0	7
Unigene42407_All	10.0757	0.9851	1942	0.4604	0	218
Unigene18487_All	2.2689	0.5966	238	0.3824	0	6
Unigene3694_All	115.944	0.9941	673	0.4279	0	867
Unigene29509_All	3.1641	0.9844	256	0.3945	0	9
Unigene66230_All	142.775	0.9974	382	0.5419	0	606
Unigene53092_All	1.5652	0.8739	230	0.5957	0	4
Unigene45131_All	101.25	0.9962	264	0.4508	0	297
Unigene5966_All	72.311	0.9739	1762	0.5823	0	1416
Unigene55038_All	0.283	0.283	318	0.5912	0	1
Unigene17664_All	19.5205	0.968	438	0.3858	0	95
Unigene73375_All	2.2028	0.9825	286	0.3881	0	7
Unigene35584_All	24.6635	0.9411	832	0.5541	0	228
Unigene61820_All	5.7576	0.7172	297	0.3535	0	19
Unigene28957_All	4.0574	0.8279	244	0.6311	0	11
Unigene75653_All	4.1013	0.9494	395	0.6152	0	18
Unigene17272_All	10.7713	0.867	752	0.4774	0	90
Unigene36045_All	3.369	0.8449	561	0.3886	0	21
Unigene19011_All	76.1798	0.9963	267	0.5768	0	226
Unigene58165_All	0.9926	0.7169	272	0.7206	0	3
Unigene38165_All	35.6516	0.6174	2397	0.5499	0	955
Unigene70889_All	5.431	0.944	232	0.3491	0	14
Unigene73608_All	5.2577	0.8969	291	0.4605	0	17
Unigene74757_All	5.2258	0.9581	310	0.4839	0	18
Unigene22106_All	4.2424	0.9007	594	0.6801	0	28
Unigene7925_All	4.8261	0.7391	690	0.4188	0	37
Unigene49700_All	5.0254	0.9695	394	0.4416	0	22
Unigene14949_All	18.038	0.8418	474	0.4219	0	95
Unigene24079_All	6.4841	0.755	347	0.3573	0	25
Unigene71820_All	1.2617	0.486	214	0.472	0	3
Unigene74787_All	5.6458	0.9114	271	0.631	0	17
Unigene46091_All	12.6067	0.4527	1078	0.5798	0	151
Unigene31302_All	230.425	0.9982	564	0.5479	0	1444
Unigene14221_All	211.725	0.9319	661	0.4418	0	1555
Unigene13415_All	12.5284	0.9688	352	0.6591	0	49
Unigene25407_All	17.8834	0.8143	463	0.3693	0	92
Unigene71170_All	2.7876	0.9027	226	0.4779	0	7
Unigene46630_All	60.3191	0.9681	376	0.6622	0	252
Unigene41881_All	13.3548	0.9226	465	0.4688	0	69
Unigene3398_All	45.7829	0.7328	1437	0.5331	0	731
Unigene3833_All	23.7314	0.9876	1292	0.3421	0	341
Unigene63788_All	1.7308	0.8942	208	0.6779	0	4
Unigene41974_All	22.0268	0.847	523	0.434	0	128
Unigene22246_All	54.9216	0.9979	957	0.4232	0	584
Unigene33686_All	4.1912	0.8162	408	0.4167	0	19
Unigene42430_All	48.5178	0.9908	1518	0.4203	0	819
Unigene25698_All	5.7303	0.9251	267	0.633	0	17
Unigene36825_All	0.5882	0.5882	612	0.4755	0	4
Unigene35620_All	60.3797	0.9152	790	0.4646	0	530
Unigene47926_All	291.466	0.9813	1655	0.4882	0	5364
Unigene37002_All	1.9868	0.3874	906	0.4967	0	20
Unigene30165_All	12.0528	0.4301	1023	0.5122	0	137
Unigene5182_All	48.5743	0.945	491	0.721	0	265
Unigene20370_All	76.0784	0.9455	459	0.7059	0	388
Unigene28721_All	2.9032	0.9032	310	0.3419	0	10
Unigene7648_All	6.5	0.9611	540	0.5778	0	39
Unigene23520_All	7.9817	0.948	327	0.3456	0	29
Unigene6818_All	4.808	0.8831	599	0.3623	0	32
Unigene76627_All	10.9205	0.9749	239	0.477	0	29
Unigene21082_All	18.0628	0.9913	573	0.5218	0	115
Unigene77407_All	4.125	0.975	240	0.6	0	11
Unigene44904_All	3.4005	0.8967	397	0.4131	0	15
Unigene32485_All	34.2996	0.9069	1729	0.4505	0	660
Unigene62519_All	1.0778	0.8263	334	0.4341	0	4
Unigene63755_All	1.2442	0.8618	217	0.4654	0	3
Unigene23223_All	4.1327	0.9158	392	0.6862	0	18
Unigene58209_All	1.1538	0.7906	234	0.4145	0	3
Unigene47338_All	0.1308	0.1308	1376	0.4964	0	2
Unigene25496_All	71.8511	0.4705	967	0.4881	0	772
Unigene42863_All	17.3741	0.7209	2336	0.4786	0	452
Unigene25959_All	95.3731	0.9981	536	0.4813	0	568
Unigene33770_All	21.2526	0.885	487	0.6037	0	115
Unigene65211_All	0.3704	0.3704	243	0.6584	0	1
Unigene15607_All	3.608	0.9243	449	0.3987	0	18
Unigene37971_All	13.9286	0.9435	336	0.4435	0	52
Unigene42498_All	31.2519	0.8659	671	0.3592	0	233
Unigene32973_All	298.949	0.9946	1654	0.422	0	5499
Unigene60685_All	2.4885	0.5069	217	0.5576	0	6
Unigene74685_All	3.3204	0.9728	515	0.4194	0	19
Unigene67736_All	2.3529	0.9379	306	0.5163	0	8
Unigene19570_All	30.9913	0.9965	575	0.5026	0	198
Unigene15391_All	11.8681	0.9505	546	0.5897	0	72
Unigene1154_All	7.3261	0.5385	1855	0.4555	0	151
Unigene70472_All	2.5714	0.9095	210	0.3762	0	6
Unigene23095_All	7.6562	0.7049	576	0.4323	0	49
Unigene30797_All	12.4818	0.885	548	0.5493	0	76
Unigene22668_All	17.5033	0.9947	761	0.6216	0	148
Unigene62881_All	2.16	0.824	250	0.452	0	6
Unigene73668_All	3.5156	0.7188	256	0.3984	0	10
Unigene10347_All	7.1209	0.6879	455	0.6066	0	36
Unigene11182_All	236.986	0.9983	1814	0.5954	0	4796
Unigene44170_All	2.093	0.9	430	0.6186	0	10
Unigene13120_All	9.403	0.9254	201	0.6866	0	21
Unigene9535_All	80.8352	0.9805	874	0.4256	0	785
Unigene15180_All	5.7216	0.988	582	0.5773	0	37
Unigene18177_All	2.2222	0.9352	324	0.4321	0	8
Unigene43951_All	3.0118	0.935	508	0.561	0	17
Unigene6011_All	23.1741	0.9757	1235	0.4632	0	318
Unigene12877_All	10.8791	0.8269	364	0.3984	0	44
Unigene13319_All	1.1701	0.3933	923	0.4074	0	12
Unigene13735_All	175.084	0.9916	238	0.6176	0	463
Unigene47639_All	18.4124	0.9629	1833	0.6487	0	375
Unigene43390_All	7.9266	0.9303	545	0.622	0	48
Unigene40492_All	42.9917	0.9769	605	0.4033	0	289
Unigene32547_All	799.048	0.9625	1679	0.439	0	14913
Unigene59318_All	1.0112	0.5421	712	0.4733	0	8
Unigene27445_All	1.145	0.6718	393	0.4784	0	5
Unigene47621_All	4.4921	0.5149	1142	0.514	0	57
Unigene33525_All	4.4575	0.9953	424	0.316	0	21
Unigene65387_All	0.8295	0.4424	217	0.3226	0	2
Unigene63907_All	3.3835	0.9662	266	0.6278	0	10
Unigene78204_All	0.4327	0.4327	208	0.726	0	1
Unigene69363_All	2.4324	0.9505	222	0.4099	0	6
Unigene9215_All	1744.82	0.9951	1225	0.4947	0	23749
Unigene7531_All	4.3151	0.9612	438	0.5548	0	21
Unigene67992_All	0.1673	0.1673	538	0.3959	0	1
Unigene45332_All	5.5046	0.5474	654	0.659	0	40
Unigene4990_All	10.4159	0.8445	553	0.5642	0	64
Unigene31179_All	6.6977	0.9736	645	0.4729	0	48
Unigene25680_All	28.8615	0.945	527	0.482	0	169
Unigene40537_All	19.6552	0.9943	696	0.5057	0	152
Unigene73203_All	2.3377	0.9827	231	0.4805	0	6
Unigene76972_All	3.2432	0.9459	222	0.5405	0	8
Unigene19324_All	64.4681	0.9943	705	0.4809	0	505
Unigene19973_All	47.6203	0.5983	1185	0.508	0	627
Unigene39643_All	69.75	0.9875	240	0.425	0	186
Unigene4688_All	6.7792	0.9844	385	0.374	0	29
Unigene46947_All	29.7374	0.884	457	0.6324	0	151
Unigene26457_All	1.3525	0.3785	1807	0.4294	0	28
Unigene45985_All	640.755	0.9987	795	0.4503	0	5660
Unigene38646_All	4.0299	0.9893	469	0.5736	0	21
Unigene65032_All	4.8214	0.8857	280	0.6393	0	15
Unigene73914_All	1.4851	0.934	303	0.5479	0	5
Unigene34573_All	4.5174	0.9923	259	0.3745	0	13
Unigene13600_All	9.215	0.9932	293	0.6962	0	30
Unigene20425_All	167.586	0.9973	377	0.6525	0	702
Unigene12121_All	672.784	0.9304	934	0.5246	0	6982
Unigene16331_All	21.2709	0.9933	897	0.4437	0	212
Unigene36124_All	95.0893	0.9732	336	0.6369	0	355
Unigene46064_All	4.1379	0.9724	435	0.3931	0	20
Unigene27882_All	9.7901	0.9828	524	0.3855	0	57
Unigene36926_All	7.4923	0.4142	1369	0.5164	0	114
Unigene68147_All	3.3637	0.3382	1097	0.4576	0	41
Unigene49818_All	1.8862	0.997	334	0.3743	0	7
Unigene52903_All	88.8	0.9778	225	0.6622	0	222
Unigene77660_All	3.8627	0.9356	233	0.4549	0	10
Unigene27494_All	87.0672	0.998	491	0.6375	0	475
Unigene39744_All	40.988	0.9373	415	0.3904	0	189
Unigene23119_All	19.7368	0.807	342	0.7135	0	75
Unigene48099_All	45.5376	0.9919	1477	0.568	0	749
Unigene42788_All	72.8571	0.9888	1428	0.4615	0	1156
Unigene56995_All	1.102	0.7347	245	0.5592	0	3
Unigene29090_All	3.5241	0.8584	332	0.4217	0	13
Unigene9952_All	251.105	0.9862	362	0.6519	0	1010
Unigene56594_All	1.3187	0.7509	273	0.3993	0	4
Unigene19000_All	3.2047	0.9644	337	0.4214	0	12
Unigene12722_All	41.9008	0.978	363	0.4242	0	169
Unigene76908_All	3.4737	0.9895	285	0.5825	0	11
Unigene68242_All	1.44	0.72	250	0.404	0	4
Unigene49407_All	1.461	0.8117	308	0.4123	0	5
Unigene33259_All	164.011	0.9985	1331	0.4921	0	2426
Unigene30906_All	5.5922	0.8757	515	0.5903	0	32
Unigene19980_All	85.0741	0.9977	877	0.6203	0	829
Unigene56694_All	4.5174	0.7336	259	0.4402	0	13
Unigene34205_All	5.5385	0.8692	520	0.4865	0	32
Unigene1515_All	31.8132	0.9991	1092	0.4231	0	386
Unigene15801_All	168.127	0.4928	1246	0.5947	0	2328
Unigene44384_All	4.9091	0.7955	220	0.6682	0	12
Unigene58729_All	0.9541	0.3357	283	0.3746	0	3
Unigene57148_All	1.2129	0.3154	371	0.496	0	5
Unigene12204_All	8.6264	0.4328	1756	0.508	0	169
Unigene9677_All	3.3593	0.986	643	0.367	0	24
Unigene14316_All	4.741	0.3187	1139	0.4697	0	60
Unigene75233_All	3.0769	0.9202	351	0.4815	0	12
Unigene3556_All	17.3027	0.9641	697	0.4849	0	134
Unigene76184_All	2.4324	0.9234	222	0.6577	0	6
Unigene19680_All	46.1634	0.5222	967	0.4881	0	496
Unigene51064_All	3	0.8051	990	0.599	0	33
Unigene44788_All	2.8235	0.9647	255	0.7333	0	8
Unigene9675_All	3.2	0.8	225	0.7733	0	8
Unigene12495_All	2.9268	0.7602	246	0.561	0	8
Unigene39072_All	1.39	0.7046	518	0.4421	0	8
Unigene16136_All	4.7635	0.6785	2233	0.5831	0	120
Unigene52352_All	72.6316	0.989	456	0.4649	0	368
Unigene70497_All	2.8723	0.9716	282	0.6738	0	9
Unigene44438_All	2.378	0.5569	492	0.4654	0	13
Unigene57740_All	1.9424	0.6259	278	0.3885	0	6
Unigene44288_All	357.584	0.9966	298	0.5	0	1184
Unigene7482_All	16.6256	0.8227	406	0.6552	0	75
Unigene14846_All	54.5455	0.904	396	0.4394	0	240
Unigene72485_All	5.6693	0.8661	254	0.4173	0	16
Unigene30047_All	7.6847	0.9951	609	0.4466	0	52
Unigene22250_All	10.5723	0.994	664	0.387	0	78
Unigene40607_All	436.039	0.998	1025	0.4459	0	4966
Unigene74726_All	5.9046	0.9583	503	0.4036	0	33
Unigene56597_All	0.6143	0.3754	586	0.6399	0	4
Unigene39161_All	207.763	0.946	778	0.4537	0	1796
Unigene13170_All	1.2081	0.5604	298	0.5067	0	4
Unigene74505_All	7.5	0.8295	264	0.4735	0	22
Unigene58665_All	2.2753	0.9073	356	0.5506	0	9
Unigene50062_All	8.8732	0.8845	355	0.5549	0	35
Unigene69093_All	0.2575	0.2575	699	0.5136	0	2
Unigene15901_All	341.844	0.9799	2187	0.5007	0	8309
Unigene71167_All	2.408	0.9532	299	0.4582	0	8
Unigene18141_All	18.9965	0.9308	289	0.6713	0	61
Unigene13447_All	6.8839	0.966	353	0.6091	0	27
Unigene28002_All	406.856	0.9992	1306	0.5567	0	5904
Unigene49693_All	6.0243	0.9128	493	0.357	0	33
Unigene64253_All	4.9749	0.8819	398	0.701	0	22
Unigene31384_All	81	0.8842	380	0.3842	0	342
Unigene75629_All	2.8571	0.8611	252	0.6944	0	8
Unigene49004_All	5.6122	0.8753	882	0.5703	0	55
Unigene50931_All	21.1364	0.9091	264	0.4545	0	62
Unigene57912_All	1.6364	0.7182	440	0.4227	0	8
Unigene13405_All	19.0385	0.9093	364	0.6951	0	77
Unigene63462_All	1.2617	0.6472	428	0.5093	0	6
Unigene68546_All	15.7241	0.931	435	0.4368	0	76
Unigene29042_All	3.0769	0.9103	234	0.5171	0	8
Unigene70847_All	0.3673	0.3673	245	0.5714	0	1
Unigene1839_All	13.0362	0.9684	1077	0.649	0	156
Unigene8561_All	6.4032	0.913	253	0.6798	0	18
Unigene4767_All	0.4186	0.4186	215	0.6977	0	1
Unigene47767_All	16.9242	0.9534	1372	0.3899	0	258
Unigene69874_All	1.25	0.4931	576	0.5382	0	8
Unigene6833_All	5.1536	0.9972	716	0.4008	0	41
Unigene14643_All	2.2314	0.8223	484	0.5062	0	12
Unigene43900_All	1.3433	0.6604	268	0.3433	0	4
Unigene27413_All	2.9331	0.7427	583	0.506	0	19
Unigene20567_All	11.2727	0.9899	495	0.6869	0	62
Unigene27905_All	44.7273	0.9939	1155	0.5203	0	574
Unigene21896_All	67.2076	0.9909	1970	0.503	0	1473
Unigene8294_All	3.0183	0.689	328	0.4024	0	11
Unigene66444_All	4.0909	0.7727	352	0.642	0	16
Unigene10228_All	111.834	0.9941	507	0.4753	0	630
Unigene43651_All	162.922	0.9674	859	0.4168	0	1555
Unigene28091_All	70.2537	0.997	670	0.4552	0	523
Unigene66758_All	2.126	0.9921	254	0.4252	0	6
Unigene15135_All	6.685	0.8776	727	0.4017	0	54
Unigene4441_All	9.7297	0.9129	333	0.4805	0	36
Unigene31331_All	315.429	0.9952	420	0.5952	0	1472
Unigene55595_All	13.5581	0.4735	697	0.5968	0	105
Unigene34898_All	26.8256	0.9151	671	0.4516	0	200
Unigene8697_All	46.6265	0.9363	581	0.4527	0	301
Unigene10669_All	18.1796	0.6899	1203	0.468	0	243
Unigene24834_All	60.7987	0.9917	601	0.416	0	406
Unigene49607_All	1.2471	0.7575	433	0.3972	0	6
Unigene69463_All	2.1845	0.9199	412	0.5146	0	10
Unigene28674_All	3.695	0.8768	341	0.4839	0	14
Unigene3297_All	31.9231	0.9872	234	0.4231	0	83
Unigene50292_All	565.214	0.856	257	0.7043	0	1614
Unigene63243_All	0.507	0.4592	355	0.538	0	2
Unigene12092_All	2.0809	0.8988	346	0.4422	0	8
Unigene31115_All	2.2131	0.959	366	0.4208	0	9
Unigene33512_All	7.2632	0.9193	285	0.3439	0	23
Unigene46669_All	34.1798	0.7798	445	0.7146	0	169
Unigene68419_All	2.9448	0.2638	489	0.4847	0	16
Unigene7608_All	3.6364	0.7955	396	0.5278	0	16
Unigene42914_All	12.8646	0.9527	1714	0.437	0	245
Unigene35897_All	4.4308	0.9662	325	0.4954	0	16
Unigene46561_All	32.9268	0.9892	369	0.3875	0	135
Unigene48471_All	13.6364	0.8915	627	0.4354	0	95
Unigene16800_All	38.927	0.9869	1521	0.4694	0	658
Unigene32431_All	19.1266	0.9578	1374	0.4694	0	292
Unigene63469_All	3.6652	0.8462	221	0.371	0	9
Unigene27473_All	5.9542	0.9198	786	0.5674	0	52
Unigene18355_All	13.1707	0.9415	205	0.4732	0	30
Unigene10035_All	12.1573	0.9617	496	0.6371	0	67
Unigene68635_All	0.3327	0.3327	541	0.4473	0	2
Unigene7691_All	9.4444	0.8354	486	0.428	0	51
Unigene19059_All	2.7876	0.969	226	0.3584	0	7
Unigene41270_All	3.6242	0.8926	298	0.6644	0	12
Unigene4337_All	21.8692	0.9322	428	0.5093	0	104
Unigene38499_All	12.4513	0.9508	1077	0.364	0	149
Unigene12440_All	6.1165	0.6505	206	0.432	0	14
Unigene72717_All	2.6975	0.8174	367	0.4087	0	11
Unigene17277_All	1.5638	0.3636	1543	0.5457	0	27
Unigene74830_All	2.4771	0.8165	218	0.4541	0	6
Unigene24954_All	0.5584	0.2771	967	0.515	0	6
Unigene3845_All	0.6735	0.1993	1069	0.4846	0	8
Unigene69140_All	6.6667	0.9915	351	0.3932	0	26
Unigene70216_All	5.0704	0.6761	213	0.5352	0	12
Unigene26925_All	5.5662	0.6594	2328	0.4686	0	144
Unigene22407_All	19.1101	0.9797	1135	0.4661	0	241
Unigene76761_All	2.0737	0.9309	217	0.6498	0	5
Unigene29448_All	41.7339	0.9919	248	0.6935	0	115
Unigene52475_All	45.374	0.9363	361	0.4737	0	182
Unigene43950_All	1.9495	0.9531	277	0.3682	0	6
Unigene54604_All	0.7849	0.3953	344	0.4506	0	3
Unigene67649_All	2.1687	0.8353	249	0.4056	0	6
Unigene20318_All	4.4118	0.9314	306	0.3987	0	15
Unigene23956_All	7.1849	0.9076	238	0.6429	0	19
Unigene38812_All	4.4358	0.677	771	0.594	0	38
Unigene44430_All	7.1366	0.859	227	0.5154	0	18
Unigene72660_All	5.5243	0.9616	391	0.4399	0	24
Unigene37399_All	106.535	0.8249	1919	0.5128	0	2274
Unigene62905_All	0.3913	0.3913	230	0.513	0	1
Unigene63888_All	1.6245	0.9206	277	0.361	0	5
Unigene8626_All	10.686	0.9261	758	0.5515	0	90
Unigene75463_All	2.5899	0.8513	417	0.5683	0	12
Unigene55151_All	1.6216	0.8378	222	0.5586	0	4
Unigene49084_All	37.3414	0.997	993	0.4975	0	412
Unigene20695_All	2.5206	0.6623	607	0.5799	0	17
Unigene41061_All	1.7386	0.3364	880	0.5352	0	17
Unigene34995_All	34.7303	0.5768	723	0.4882	0	279
Unigene29226_All	8.3871	0.8315	279	0.7527	0	26
Unigene71471_All	2.3247	0.8303	271	0.5277	0	7
Unigene68694_All	7.1366	0.7313	227	0.6916	0	18
Unigene77556_All	0.6636	0.2378	1085	0.4157	0	8
Unigene28201_All	12.8571	0.4308	917	0.6107	0	131
Unigene13309_All	2.691	0.8854	602	0.3787	0	18
Unigene9646_All	75.1111	0.9531	405	0.6988	0	338
Unigene37489_All	7.3378	0.9667	601	0.4759	0	49
Unigene61412_All	2.4419	0.4419	258	0.4612	0	7
Unigene17270_All	4.0157	0.874	381	0.6325	0	17
Unigene25178_All	3.4812	0.4005	879	0.4744	0	34
Unigene16985_All	99.3056	0.9884	1296	0.5008	0	1430
Unigene4892_All	2.561	0.7724	246	0.6748	0	7
Unigene77507_All	0.894	0.3775	604	0.6672	0	6
Unigene62862_All	3.4091	0.9242	264	0.6667	0	10
Unigene44753_All	2.9508	0.8525	549	0.408	0	18
Unigene59347_All	10.2024	0.8664	247	0.498	0	28
Unigene66203_All	8.4578	0.4687	830	0.4446	0	78
Unigene66696_All	2.709	0.9498	299	0.4314	0	9
Unigene22461_All	48.9141	0.9638	1769	0.5008	0	962
Unigene25766_All	14.6386	0.9799	498	0.6647	0	81
Unigene17668_All	4.8155	0.952	542	0.4133	0	29
Unigene35192_All	10.036	0.7014	278	0.7014	0	31
Unigene39790_All	12.235	0.9055	434	0.659	0	59
Unigene8608_All	130.864	0.989	729	0.5226	0	1060
Unigene72483_All	14.1026	0.9858	351	0.4103	0	55
Unigene57259_All	1.1947	0.5354	226	0.4558	0	3
Unigene74701_All	5.2747	0.9963	273	0.337	0	16
Unigene69870_All	2.0656	0.8557	305	0.4361	0	7
Unigene18831_All	6.2349	0.8464	332	0.3946	0	23
Unigene69897_All	4.4796	0.871	442	0.6199	0	22
Unigene4952_All	137.331	0.998	502	0.5359	0	766
Unigene17431_All	3.6779	0.9459	832	0.4327	0	34
Unigene34487_All	4.0663	0.994	332	0.4096	0	15
Unigene16000_All	53.4667	0.9215	675	0.4222	0	401
Unigene41899_All	73.6538	0.9979	468	0.6731	0	383
Unigene72315_All	2.1176	0.7961	255	0.6118	0	6
Unigene1222_All	10.6047	0.9705	645	0.4605	0	76
Unigene48343_All	10.3971	0.9326	831	0.4717	0	96
Unigene75661_All	3.3028	0.9885	436	0.3945	0	16
Unigene23509_All	1.2	0.6333	300	0.7333	0	4
Unigene8936_All	7.8832	0.9544	548	0.4142	0	48
Unigene71372_All	3.0732	0.9659	205	0.6244	0	7
Unigene7573_All	3.5897	0.7806	351	0.7493	0	14
Unigene38718_All	6.7969	0.9453	384	0.5703	0	29
Unigene2850_All	15.5172	0.9962	261	0.6015	0	45
Unigene77760_All	2.1302	0.4482	676	0.5695	0	16
Unigene49318_All	36.4865	0.8946	370	0.6054	0	150
Unigene17380_All	15.5425	0.9882	1106	0.4277	0	191
Unigene3412_All	19.4092	0.9188	677	0.4535	0	146
Unigene33286_All	35.0649	0.9334	616	0.461	0	240
Unigene54543_All	0.7347	0.5224	245	0.4367	0	2
Unigene23265_All	123.384	0.8113	461	0.4577	0	632
Unigene15375_All	36.1905	0.9065	567	0.485	0	228
Unigene41843_All	437.254	0.9971	346	0.6416	0	1681
Unigene73091_All	2.1302	0.6391	338	0.6124	0	8
Unigene8555_All	6.8936	0.9702	235	0.617	0	18
Unigene75773_All	6.7416	0.8989	267	0.6816	0	20
Unigene35339_All	387.078	0.8602	1037	0.6393	0	4460
Unigene47003_All	12.4412	0.9882	340	0.6353	0	47
Unigene4875_All	24.2662	0.9573	586	0.6724	0	158
Unigene25078_All	0.334	0.1252	1078	0.5557	0	4
Unigene63402_All	0.8491	0.4387	212	0.4198	0	2
Unigene60334_All	0.2375	0.2375	379	0.5145	0	1
Unigene12003_All	3.1926	0.9882	592	0.4459	0	21
Unigene4947_All	58.9718	0.9698	496	0.6472	0	325
Unigene51750_All	3.8514	0.8649	444	0.4932	0	19
Unigene34689_All	6.7568	0.9489	333	0.4715	0	25
Unigene76694_All	3.4332	0.9019	367	0.4087	0	14
Unigene37895_All	53.5943	0.9964	843	0.5255	0	502
Unigene63071_All	6.1017	0.9492	236	0.428	0	16
Unigene57708_All	3.1915	0.6879	282	0.4397	0	10
Unigene41080_All	1.6667	0.9144	432	0.4028	0	8
Unigene37580_All	38.3931	0.9959	1226	0.4649	0	523
Unigene15035_All	474.968	0.8677	310	0.7323	0	1636
Unigene25658_All	8.6667	0.9975	405	0.6272	0	39
Unigene9227_All	13.538	0.9982	1632	0.606	0	246
Unigene3305_All	10.2966	0.9153	236	0.4492	0	27
Unigene17811_All	15.423	0.9262	461	0.5922	0	79
Unigene78150_All	16.3107	0.9515	309	0.4693	0	56
Unigene25935_All	13.5638	0.8316	564	0.3901	0	85
Unigene63949_All	2.3453	0.8893	307	0.3583	0	8
Unigene58867_All	1.5411	0.7226	292	0.6164	0	5
Unigene9026_All	39.375	0.9826	576	0.7222	0	252
Unigene49203_All	5.2646	0.9109	359	0.3733	0	21
Unigene16337_All	36.5563	0.9617	1359	0.493	0	552
Unigene18094_All	4.6552	0.8966	348	0.6437	0	18
Unigene68208_All	0.1546	0.1546	1164	0.5369	0	2
Unigene11627_All	360.4	0.9611	1952	0.5625	0	7823
Unigene40395_All	242.664	0.9982	563	0.3996	0	1518
Unigene46847_All	39.3264	0.5803	579	0.4318	0	253
Unigene54520_All	1.2162	0.6791	296	0.6047	0	4
Unigene62601_All	6.4593	0.9617	209	0.4689	0	15
Unigene25207_All	13.8843	0.978	363	0.6777	0	56
Unigene1121_All	202.073	0.9945	1833	0.497	0	4120
Unigene51964_All	463.136	0.9803	507	0.6351	0	2609
Unigene77623_All	9.7391	0.1696	1303	0.4436	0	141
Unigene25897_All	4.491	0.9261	501	0.3733	0	25
Unigene47822_All	56.0085	0.994	2010	0.4473	0	1252
Unigene19471_All	8.6623	0.9967	613	0.4698	0	59
Unigene31226_All	235.332	0.9713	662	0.5363	0	1731
Unigene19405_All	38.5246	0.9927	549	0.541	0	235
Unigene32753_All	3.3235	0.9306	677	0.4254	0	25
Unigene63268_All	1.9853	0.8015	272	0.3456	0	6
Unigene20531_All	29.1279	0.9477	516	0.4922	0	167
Unigene10728_All	2.0045	0.248	1347	0.5939	0	30
Unigene2439_All	4.0998	0.859	461	0.3753	0	21
Unigene66520_All	7.193	0.9922	513	0.4133	0	41
Unigene46747_All	10	0.9919	495	0.3899	0	55
Unigene13430_All	6.2349	0.7289	332	0.6536	0	23
Unigene13590_All	47.9641	0.994	334	0.4491	0	178
Unigene13243_All	3.5644	0.6518	606	0.4323	0	24
Unigene65327_All	7.3498	0.6148	649	0.4407	0	53
Unigene60972_All	0.3371	0.3371	267	0.3783	0	1
Unigene23570_All	3.9823	0.9358	452	0.3982	0	20
Unigene52618_All	0.6218	0.323	579	0.4231	0	4
Unigene49961_All	5.9211	0.9342	380	0.5895	0	25
Unigene66049_All	2.1094	0.8438	384	0.638	0	9
Unigene41493_All	4.1803	0.9781	366	0.6257	0	17
Unigene69465_All	2.4231	0.7808	260	0.3654	0	7
Unigene57314_All	1.4439	0.6337	374	0.492	0	6
Unigene54692_All	2.5	0.5463	216	0.3148	0	6
Unigene77684_All	0.6998	0.1695	643	0.4339	0	5
Unigene46956_All	7.3725	0.9011	647	0.6801	0	53
Unigene44431_All	3.1142	0.827	289	0.4118	0	10
Unigene60287_All	7.7027	0.9595	222	0.3198	0	19
Unigene37370_All	16.7824	0.9965	1700	0.4941	0	317
Unigene25364_All	10.8122	0.956	591	0.4535	0	71
Unigene75377_All	3.6	0.91	200	0.345	0	8
Unigene14390_All	101.693	0.9979	939	0.4622	0	1061
Unigene30198_All	18.1579	0.2807	912	0.5921	0	184
Unigene72744_All	3.1641	0.9883	256	0.4141	0	9
Unigene63734_All	1.7419	0.871	310	0.4387	0	6
Unigene1423_All	15.9828	0.9431	580	0.6293	0	103
Unigene28324_All	10.4887	0.9887	266	0.406	0	31
Unigene52845_All	57.6404	0.9663	356	0.441	0	228
Unigene58070_All	0.7792	0.4675	231	0.3766	0	2
Unigene1898_All	33.5873	0.9537	1621	0.4337	0	605
Unigene68343_All	0.8411	0.7383	321	0.7321	0	3
Unigene298_All	2.1744	0.7595	952	0.4307	0	23
Unigene63466_All	5.1852	0.6214	243	0.5761	0	14
Unigene72585_All	0.4176	0.268	862	0.5858	0	4
Unigene15676_All	62.1847	0.8899	563	0.7211	0	389
Unigene19294_All	68.7473	0.9616	1587	0.4783	0	1214
Unigene23919_All	9.0625	0.8576	288	0.4618	0	29
Unigene24011_All	7.4118	0.8902	255	0.6039	0	21
Unigene17390_All	13.9304	0.9896	575	0.4383	0	89
Unigene19627_All	49.5302	0.9338	1043	0.5312	0	574
Unigene26149_All	8.75	0.6898	216	0.4398	0	21
Unigene38600_All	54.1897	0.9895	759	0.4321	0	457
Unigene22085_All	212.5	0.9855	828	0.5326	0	1955
Unigene47932_All	43.5102	0.9622	1374	0.5728	0	665
Unigene59336_All	0.1207	0.1207	1408	0.4084	0	2
Unigene23760_All	2.4129	0.8043	373	0.6247	0	10
Unigene29887_All	108.148	0.9177	729	0.465	0	876
Unigene48226_All	42.5441	0.9866	1191	0.4307	0	563
Unigene22727_All	5.8065	0.9909	992	0.4849	0	64
Unigene13372_All	1.791	0.7139	402	0.4428	0	8
Unigene52665_All	15.7426	0.9901	303	0.6865	0	53
Unigene5211_All	26.267	0.9774	442	0.7014	0	129
Unigene71083_All	2.1635	0.8438	416	0.6106	0	10
Unigene6058_All	3.0968	0.9204	930	0.4871	0	32
Unigene17451_All	4.1713	0.9284	712	0.3792	0	33
Unigene9322_All	141.628	0.8876	774	0.5271	0	1218
Unigene56784_All	0.4369	0.4369	206	0.7039	0	1
Unigene50336_All	2.6316	0.9152	342	0.5351	0	10
Unigene26181_All	2.0642	0.4472	436	0.4381	0	10
Unigene19967_All	143.464	0.4131	840	0.5083	0	1339
Unigene23615_All	5.5189	0.9811	212	0.4151	0	13
Unigene66981_All	3.318	0.9954	217	0.3502	0	8
Unigene12832_All	3.5849	0.7338	477	0.4444	0	19
Unigene36697_All	57.9866	0.962	447	0.3893	0	288
Unigene72253_All	0.4147	0.4147	434	0.5922	0	2
Unigene34862_All	11.25	0.8089	696	0.4986	0	87
Unigene27403_All	54.74	0.7715	827	0.5381	0	503
Unigene3425_All	38.6719	0.975	640	0.5703	0	275
Unigene38590_All	93.9172	0.9846	1365	0.5011	0	1425
Unigene57703_All	1.5254	0.7797	236	0.3771	0	4
Unigene11418_All	12.4498	0.8955	947	0.51	0	131
Unigene11693_All	12.8317	0.798	505	0.3485	0	72
Unigene60658_All	0.8257	0.5749	327	0.4281	0	3
Unigene39042_All	3.2079	0.9089	505	0.4614	0	18
Unigene62677_All	1.9651	0.559	229	0.4454	0	5
Unigene59396_All	3.3871	0.3835	558	0.5717	0	21
Unigene63693_All	1.7476	0.4806	206	0.3981	0	4
Unigene24798_All	2.2253	0.8599	364	0.4588	0	9
Unigene8600_All	78.8387	0.9859	1631	0.4801	0	1431
Unigene49207_All	75.229	0.8359	262	0.458	0	219
Unigene23955_All	3.3	0.9967	300	0.5733	0	11
Unigene11883_All	73.9713	0.9908	977	0.4442	0	803
Unigene29574_All	3.9823	0.8909	339	0.708	0	15
Unigene73625_All	4.1489	0.7589	282	0.6348	0	13
Unigene15508_All	10.7143	0.9698	630	0.5873	0	75
Unigene35614_All	47.9508	0.9891	732	0.515	0	390
Unigene33886_All	41.4	0.9886	350	0.7	0	161
Unigene48808_All	15.336	0.996	1250	0.3744	0	213
Unigene58072_All	1.2217	0.4977	221	0.5475	0	3
Unigene13484_All	4.5487	0.9495	277	0.4368	0	14
Unigene39521_All	5.4545	0.4545	759	0.4163	0	46
Unigene77253_All	3.3788	0.9727	293	0.4232	0	11
Unigene16552_All	3.3457	0.9306	807	0.368	0	30
Unigene20033_All	34.5423	0.9566	852	0.4812	0	327
Unigene27328_All	70.3282	0.8709	1874	0.5742	0	1465
Unigene18965_All	4.5363	0.9798	496	0.5081	0	25
Unigene4720_All	3.2231	0.9504	363	0.3278	0	13
Unigene34311_All	2.8125	0.9414	256	0.3945	0	8
Unigene9617_All	3.4982	0.9187	566	0.5901	0	22
Unigene51182_All	62.2738	0.9666	1227	0.4572	0	849
Unigene68289_All	1.4876	0.6281	242	0.4256	0	4
Unigene43320_All	69.8587	0.9918	849	0.5194	0	659
Unigene57508_All	145.609	0.4598	772	0.5544	0	1249
Unigene71164_All	2.4	0.7867	225	0.5778	0	6
Unigene69379_All	2.561	0.998	492	0.3293	0	14
Unigene28490_All	21.3158	0.8158	418	0.6531	0	99
Unigene72345_All	1.759	0.899	307	0.4919	0	6
Unigene14561_All	15.2308	0.6513	780	0.4564	0	132
Unigene47598_All	1.787	0.3736	1662	0.4729	0	33
Unigene18600_All	18.8889	0.7901	405	0.684	0	85
Unigene23686_All	3.7838	0.973	333	0.6396	0	14
Unigene69939_All	3.8571	0.9286	350	0.4429	0	15
Unigene71905_All	11.6028	0.9094	287	0.3728	0	37
Unigene8353_All	4.384	0.914	349	0.5874	0	17
Unigene66698_All	3.1395	0.8992	258	0.3682	0	9
Unigene20570_All	43.8596	0.9532	513	0.4191	0	250
Unigene24807_All	27.8155	0.9741	618	0.623	0	191
Unigene14740_All	8.9141	0.9558	838	0.3926	0	83
Unigene75019_All	1.9565	0.9099	322	0.4379	0	7
Unigene73730_All	4.1106	0.9832	416	0.4712	0	19
Unigene43166_All	5.4545	0.9835	726	0.4711	0	44
Unigene54853_All	0.7759	0.6681	232	0.3793	0	2
Unigene13175_All	2.1	0.9667	300	0.6667	0	7
Unigene11446_All	10.634	0.7896	347	0.6974	0	41
Unigene69103_All	6.5217	0.9517	207	0.3478	0	15
Unigene53201_All	92.7273	0.9957	231	0.4416	0	238
Unigene45590_All	10.6077	0.9245	543	0.4254	0	64
Unigene42279_All	29.2969	0.9875	2088	0.4928	0	680
Unigene45378_All	7.9797	0.9826	688	0.6541	0	61
Unigene43972_All	16.8059	0.9975	407	0.4889	0	76
Unigene30813_All	7.0633	0.9519	395	0.4709	0	31
Unigene36129_All	98.1443	0.6048	873	0.4822	0	952
Unigene71467_All	2.2881	0.9915	236	0.6525	0	6
Unigene11146_All	29.5369	0.9748	3565	0.4583	0	1171
Unigene43251_All	4.379	0.9334	781	0.3995	0	38
Unigene30894_All	14	0.8972	360	0.6111	0	56
Unigene59744_All	1.7308	0.9231	208	0.7019	0	4
Unigene43120_All	7.6147	0.7564	981	0.4383	0	83
Unigene17820_All	22.6364	0.8848	330	0.3394	0	83
Unigene61577_All	0.4679	0.3102	577	0.5199	0	3
Unigene58413_All	1.0345	0.6006	348	0.6494	0	4
Unigene9143_All	0.878	0.2652	1640	0.4768	0	16
Unigene28239_All	5.5575	0.9503	583	0.3636	0	36
Unigene53396_All	1.8367	0.585	294	0.4422	0	6
Unigene65208_All	0.989	0.4212	273	0.4505	0	3
Unigene20472_All	6.1463	0.9756	410	0.5829	0	28
Unigene8726_All	1.0194	0.6553	1236	0.449	0	14
Unigene51474_All	41.6962	0.8835	395	0.4354	0	183
Unigene49086_All	27.5509	0.8975	1532	0.564	0	470
Unigene30153_All	50.2533	0.9824	908	0.4626	0	507
Unigene53502_All	0.4128	0.4128	436	0.5092	0	2
Unigene7149_All	6.6421	0.9797	542	0.5535	0	40
Unigene7155_All	3.5477	0.6867	482	0.334	0	19
Unigene36472_All	18.5455	0.9364	330	0.6727	0	68
Unigene7868_All	4.8768	0.9655	203	0.7685	0	11
Unigene66047_All	1.8644	0.7589	531	0.4557	0	11
Unigene1049_All	5.4902	0.9325	459	0.7059	0	28
Unigene75862_All	4.2353	0.9961	255	0.4627	0	12
Unigene10420_All	22.202	0.904	604	0.5944	0	149
Unigene28865_All	8.7225	0.9956	227	0.3789	0	22
Unigene8709_All	7.3303	0.7315	663	0.4917	0	54
Unigene57315_All	5.7244	0.8127	283	0.5265	0	18
Unigene3499_All	84.4538	0.979	714	0.4636	0	670
Unigene72084_All	0.9972	0.4986	361	0.4377	0	4
Unigene52916_All	9.2523	0.9533	214	0.6963	0	22
Unigene62469_All	2.2388	0.8085	402	0.3831	0	10
Unigene38396_All	17.4425	0.7788	1130	0.5283	0	219
Unigene69810_All	2.1635	0.9423	208	0.3894	0	5
Unigene47665_All	117.51	0.9389	1473	0.5567	0	1925
Unigene72238_All	6.0403	0.9933	298	0.6913	0	20
Unigene77303_All	6.3423	0.802	298	0.4631	0	21
Unigene75747_All	1.978	0.3429	455	0.4527	0	10
Unigene22545_All	131.96	0.5969	903	0.4496	0	1324
Unigene37001_All	107.055	0.9994	1561	0.5042	0	1857
Unigene5460_All	8.9429	0.3626	946	0.6057	0	94
Unigene24425_All	86.0633	0.9985	663	0.4947	0	634
Unigene14742_All	396.155	0.9807	1244	0.6487	0	5481
Unigene78609_All	1.8	0.84	200	0.315	0	4
Unigene1641_All	7.0588	0.969	612	0.6944	0	48
Unigene38896_All	202.17	0.9971	341	0.4897	0	766
Unigene75002_All	1.3171	0.8341	205	0.361	0	3
Unigene6051_All	63.0534	0.9913	1947	0.4319	0	1365
Unigene59703_All	0.8257	0.7294	218	0.578	0	2
Unigene18322_All	2.9302	0.9488	215	0.4512	0	7
Unigene44469_All	8.0597	0.6368	201	0.4577	0	18
Unigene43245_All	16.5957	0.9645	282	0.5071	0	52
Unigene21304_All	7.838	0.7113	1642	0.4354	0	143
Unigene22849_All	100.244	0.9715	1230	0.4106	0	1370
Unigene70362_All	1.5652	0.913	230	0.3783	0	4
Unigene35764_All	16.0135	0.9572	888	0.6059	0	158
Unigene16973_All	1.7411	0.939	672	0.4717	0	13
Unigene27997_All	8.3031	0.9984	607	0.4498	0	56
Unigene36532_All	156.674	0.9977	436	0.5275	0	759
Unigene61884_All	1.7763	0.3849	304	0.5164	0	6
Unigene54233_All	6.25	0.6852	216	0.6528	0	15
Unigene73105_All	2.9079	0.7399	619	0.3861	0	20
Unigene74166_All	2.093	0.9419	258	0.376	0	6
Unigene7307_All	4.6347	0.7305	835	0.5856	0	43
Unigene15243_All	8.9235	0.9122	353	0.6346	0	35
Unigene76605_All	7.7419	0.9274	372	0.5968	0	32
Unigene34175_All	4.7872	0.7553	282	0.656	0	15
Unigene34756_All	5.1923	0.8288	520	0.3981	0	30
Unigene69580_All	2.005	0.7772	404	0.4134	0	9
Unigene11416_All	23.254	0.9982	1134	0.649	0	293
Unigene12416_All	83.8656	0.9971	1027	0.4654	0	957
Unigene41085_All	2.2201	0.8444	527	0.6528	0	13
Unigene78606_All	2.3343	0.9885	347	0.5994	0	9
Unigene66001_All	1.0396	0.5238	2020	0.5104	0	24
Unigene27911_All	198.79	0.8172	1116	0.5439	0	2465
Unigene50353_All	3.75	0.9583	216	0.3889	0	9
Unigene65077_All	3.5231	0.7402	281	0.637	0	11
Unigene65771_All	1.966	0.6845	412	0.5218	0	9
Unigene1182_All	51.6104	0.988	919	0.5049	0	527
Unigene481_All	9.1189	0.9743	1362	0.6571	0	138
Unigene53320_All	47.9326	0.9551	445	0.5483	0	237
Unigene55735_All	10.4819	0.8474	249	0.4659	0	29
Unigene38768_All	1.1502	0.6645	313	0.3642	0	4
Unigene69904_All	4.8	0.8267	300	0.35	0	16
Unigene44289_All	5.5795	0.9326	371	0.6792	0	23
Unigene19442_All	7.0588	0.8024	663	0.5701	0	52
Unigene29110_All	0.8372	0.4465	215	0.3628	0	2
Unigene66732_All	2.2753	0.8539	356	0.3539	0	9
Unigene23400_All	3.6207	0.8534	348	0.3764	0	14
Unigene70632_All	2.8723	0.9716	282	0.4149	0	9
Unigene60459_All	1.1588	0.5837	233	0.6996	0	3
Unigene32275_All	4.8161	0.6739	598	0.6722	0	32
Unigene26639_All	63.2244	0.9942	1551	0.4487	0	1090
Unigene52097_All	0.9045	0.5854	398	0.5578	0	4
Unigene61018_All	1.0757	0.7689	251	0.494	0	3
Unigene30700_All	67.2794	0.9902	408	0.4706	0	305
Unigene5357_All	2.2243	0.2576	1052	0.6445	0	26
Unigene56987_All	2.2183	0.6901	284	0.4683	0	7
Unigene17275_All	3.3962	0.9887	530	0.566	0	20
Unigene35475_All	110.221	0.9822	1347	0.4989	0	1650
Unigene36818_All	56.3672	0.7997	1258	0.4444	0	788
Unigene55812_All	2.5962	0.4952	208	0.4567	0	6
Unigene12452_All	4.929	0.9473	493	0.4442	0	27
Unigene27827_All	55.6899	0.9388	703	0.6216	0	435
Unigene45093_All	5.6796	0.9466	206	0.6505	0	13
Unigene15693_All	38.8636	0.9811	264	0.4848	0	114
Unigene64054_All	5.2555	0.7348	411	0.4136	0	24
Unigene67429_All	13.0345	0.8483	290	0.4034	0	42
Unigene25792_All	76.3227	0.9212	533	0.4859	0	452
Unigene62345_All	1.0751	0.6433	586	0.5666	0	7
Unigene47417_All	0.1215	0.1215	1482	0.4656	0	2
Unigene39987_All	3.9344	0.8743	366	0.3661	0	16
Unigene61839_All	3.5526	0.7434	304	0.375	0	12
Unigene8921_All	29.3206	0.9861	574	0.6324	0	187
Unigene34922_All	2.5063	0.8886	395	0.5595	0	11
Unigene37574_All	3.2994	0.9022	491	0.3747	0	18
Unigene47625_All	88.6847	0.9705	2068	0.4594	0	2039
Unigene10461_All	8.2895	0.9561	456	0.4079	0	42
Unigene1875_All	32.4675	0.9582	693	0.4416	0	250
Unigene41067_All	26.0625	0.9479	480	0.5292	0	139
Unigene23435_All	5.0254	0.9949	394	0.5838	0	22
Unigene31406_All	11.875	0.9329	432	0.4907	0	57
Unigene51944_All	55.0943	0.9958	477	0.522	0	292
Unigene7891_All	5.1198	0.4895	668	0.4132	0	38
Unigene37068_All	1.7694	0.3878	1119	0.4057	0	22
Unigene32830_All	182.956	0.9618	2040	0.5676	0	4150
Unigene11558_All	2.0257	0.8199	311	0.6495	0	7
Unigene63196_All	1.7561	0.9463	205	0.6244	0	4
Unigene20737_All	4.9798	0.9258	741	0.3995	0	41
Unigene5817_All	2.6993	0.226	1726	0.5133	0	52
Unigene26770_All	7.3278	0.6679	1397	0.4538	0	114
Unigene4301_All	32.5397	0.8131	567	0.4744	0	205
Unigene69942_All	5.6502	0.9955	223	0.4081	0	14
Unigene9738_All	63.2653	0.9705	441	0.5669	0	310
Unigene25666_All	243.719	0.9449	363	0.4325	0	983
Unigene63538_All	1.3043	0.5169	207	0.6473	0	3
Unigene13220_All	2.5714	0.8171	350	0.4886	0	10
Unigene18076_All	11.9637	0.9366	331	0.5982	0	44
Unigene45399_All	43.8407	0.8501	854	0.5281	0	416
Unigene42824_All	4.5943	0.5716	1097	0.5387	0	56
Unigene27113_All	22.376	0.9581	1314	0.4444	0	327
Unigene16370_All	7.8454	0.9885	1216	0.4359	0	106
Unigene59824_All	1.7778	0.4444	810	0.3852	0	16
Unigene5375_All	8.7097	0.478	682	0.6672	0	66
[truncated: 71,644 more rows]

## Sheet: Table head
Table S2 - Distribution of unique-mapped reads of the assembled unigenes of 23-19 and eibi1.
Table head
Gene-ID All-Unigene sequence ID
Depth Sequencing depth (base number of mapped reads/unigene sequence length)
Coverage Coverage (base number on unigene covered by reads/unigene sequence length)
Length Length of Sequence
GC% GC content
N% Percentage of Ns
Unique-mapped-Reads Number of reads in sample eibilb uniquely mapping to this sequence
