# Supplementary material for: Comparative transcriptome profile of the leaf elongation zone of wild barley (Hordeum spontaneum) eibi1 mutant and its isogenic wild type
Source: Genet Mol Biol. 2017 Oct 23;40(4):834–43. doi: 10.1590/1678-4685-GMB-2016-0321 (PMC5738607; doi:10.1590/1678-4685-GMB-2016-0321)
Supplement: Supplementary file 3 [file 1415-4757-gmb-1678-4685-GMB-2016-0321-Suppl03.xlsx]

## Sheet: Table S3.
Genetics and Molecular Biology Copyright © 2017, Sociedade Brasileira de Genética. Printed in Brazil
Table S3 - Functional classification by Gene Ontology (GO) analyses of all Unigenes
#GO_classify1	GO_classify2	All gene	Pvalue
cellular component	extracellular region	67	7.4922e-06
cellular component	cell	1828	1.5267e-05
cellular component	membrane	2184	1.5267e-05
cellular component	virion	1	0.00025829
cellular component	extracellular matrix	33	0.00391
cellular component	membrane-enclosed lumen	99	0.00030635
cellular component	macromolecular complex	1033	5.485e-14
cellular component	organelle	1232	5.7973e-14
cellular component	extracellular region part	33	6.4995e-13
cellular component	organelle part	510	1.8006e-12
cellular component	virion part	1	1.6939e-10
cellular component	membrane part	1185	6.4145e-09
cellular component	cell part	1828	1.2096e-08
molecular function	protein binding transcription factor activity	58	4.8731e-06
molecular function	nucleic acid binding transcription factor activity	293	1.2877e-05
molecular function	catalytic activity	8152	1.5267e-05
molecular function	receptor activity	34	1.3829e-05
molecular function	guanyl-nucleotide exchange factor activity	29	1.5267e-05
molecular function	structural molecule activity	311	0.00019274
molecular function	transporter activity	833	0.00025829
molecular function	binding	9017	0.0002598
molecular function	electron carrier activity	115	0.0030041
molecular function	antioxidant activity	195	0.0057936
molecular function	metallochaperone activity	1	0.0044012
molecular function	enzyme regulator activity	116	0.0002598
molecular function	nutrient reservoir activity	18	0.027418
molecular function	molecular transducer activity	48	0.0027925
biological process	reproduction	3	0.0028238
biological process	metabolic process	9246	7.6077e-06
biological process	cellular process	5959	4.562e-05
biological process	reproductive process	7	0.00030635
biological process	biological adhesion	2	0.0045428
biological process	signaling	213	0.020058
biological process	multicellular organismal process	30	0.0077555
biological process	developmental process	45	0.0098133
biological process	growth	13	3.6278e-08
biological process	single-organism process	4519	3.0676e-10
biological process	response to stimulus	927	0.0060324
biological process	localization	1503	0.00019274
biological process	multi-organism process	15	0.0015993
biological process	biological regulation	1349	0.028853
biological process	cellular component organization or biogenesis	362	0.0045428
