# Supplementary material for: Comparative transcriptome profile of the leaf elongation zone of wild barley (Hordeum spontaneum) eibi1 mutant and its isogenic wild type
Source: Genet Mol Biol. 2017 Oct 23;40(4):834–43. doi: 10.1590/1678-4685-GMB-2016-0321 (PMC5738607; doi:10.1590/1678-4685-GMB-2016-0321)
Supplement: Supplementary file 4 [file 1415-4757-gmb-1678-4685-GMB-2016-0321-Suppl04.xlsx]

## Sheet: All SNPs
Genetics and Molecular Biology Copyright © 2017, Sociedade Brasileira de Genética. Printed in Brazil
Table S4 - Detailed SNP Statistics
gene_id	pos	basic	23-19.All_chr_snp	23-19.All_chr_base	23-19.All_chr_reads	23-19.All_chr_quality	eibil.All_chr_snp	eibil.All_chr_base	eibil.All_chr_reads	eibil.All_chr_quality
Unigene10029_All	1436	C	S	C;G	195;9	36;35	-	C;G	189;3	35;34
Unigene10034_All	357	C	A	A	12	29	-	A;C	10;3	29;7
Unigene10039_All	153	C	A	A;G	31;1	25;34	A	A;C	29;3	23;5
Unigene10041_All	317	G	T	T;G	11;1	24;5	-	T;G	16;13	34;6
Unigene1005_All	1088	C	T	T;C	13;5	32;0	-	T;C	8;5	31;0
Unigene10072_All	499	T	K	T;G	125;129	10;7	-	T;G	145;109	13;5
Unigene10091_All	180	T	Y	T;C	153;11	38;39	-	T;C	106;5	39;38
Unigene10091_All	198	A	R	A;G	74;11	35;38	R	A;G	46;10	35;36
Unigene10096_All	25	A	C	C;A	25;1	30;34	-	C	18	28
Unigene10099_All	72	C	-	A;C	14;1	36;13	A	A	23	38
Unigene1009_All	272	C	Y	T;C	60;7	30;27	-	T;C	78;4	29;33
Unigene1009_All	277	G	R	A;G	57;6	33;23	-	A;G	70;4	31;34
Unigene1009_All	374	A	M	C;A	56;20	35;35	M	C;A	54;10	36;34
Unigene1009_All	390	T	Y	C;T	51;16	35;35	Y	C;T	33;9	35;36
Unigene1009_All	405	T	Y	C;T	29;9	36;30	Y	C;T	15;7	36;39
Unigene1009_All	430	C	Y	T;C	15;9	31;29	-	T;C	7;4	31;35
Unigene1009_All	448	T	Y	C;T	14;8	23;25	-	C;T	6;1	32;27
Unigene1009_All	468	G	R	A;G	11;7	22;29	-	A;G	6;1	32;35
Unigene1009_All	491	G	S	G;C	7;7	29;29	-	C;G	4;1	40;39
Unigene1009_All	593	G	-	A;G	8;4	38;35	R	G;A	15;13	36;36
Unigene10125_All	27	C	-	C;T	13;2	32;40	Y	C;T	14;5	34;29
Unigene10125_All	60	C	-	C;G	13;2	39;40	S	C;G	15;5	39;38
Unigene10137_All	182	G	A	A;G	23;1	23;6	A	A;G	32;3	25;5
Unigene1018_All	813	G	R	G;A	23;6	38;38	-	G;A	8;1	35;40
Unigene10211_All	388	A	-	G;A	5;1	38;0	G	G;A	17;6	38;0
Unigene10211_All	397	C	-	T;C	3;12	40;0	T	T;C	13;17	36;0
Unigene10224_All	143	T	C	C;T	82;16	35;31	C	C;T	55;25	36;36
Unigene10224_All	163	T	A	A;T	34;12	34;0	A	A;T	22;19	30;0
Unigene10224_All	173	A	G	G;A	25;14	31;0	-	G;A	18;19	29;0
Unigene10249_All	344	C	M	C;A	102;24	31;39	M	C;A	112;12	30;38
Unigene10249_All	369	A	R	A;G	107;14	23;29	-	A;G	106;9	26;32
Unigene1024_All	443	C	Y	C;T	8;5	39;34	Y	T;C	8;6	37;38
Unigene1024_All	530	G	A	A;G	20;1	36;37	A	A;G	41;1	36;18
Unigene10268_All	1203	G	-	G;C	227;8	36;26	S	G;C	173;8	35;36
Unigene10268_All	1211	T	-	T;C	188;8	32;31	Y	T;C	160;7	32;37
Unigene10268_All	1573	G	S	G;C	242;13	38;39	S	G;C	244;11	39;39
Unigene10268_All	1602	G	R	G;A	244;11	37;37	R	G;A	245;10	37;37
Unigene10268_All	1617	C	-	C;A	249;6	36;36	M	C;A	246;9	37;38
Unigene10321_All	324	A	R	A;G	10;5	40;36	-	G;A	4;2	37;29
Unigene10328_All	171	A	M	A;C	36;36	27;11	-	A;C	41;27	38;11
Unigene10332_All	56	A	R	A;G	108;15	37;38	R	A;G	112;17	37;36
Unigene10332_All	95	C	Y	C;T	121;70	38;36	Y	C;T	158;97	38;36
Unigene10332_All	118	T	W	A;T	85;85	38;38	W	A;T	126;129	38;36
Unigene10343_All	119	G	S	G;C	133;122	30;31	S	G;C	134;121	30;31
Unigene10343_All	227	C	M	C;A	141;114	39;39	M	C;A	148;107	39;39
Unigene10343_All	365	A	-	A;G	60;5	27;32	R	A;G	30;5	27;32
Unigene10352_All	227	C	T	T	255	32	T	T;C	378;3	32;0
Unigene10354_All	366	A	G	G	10	38	-	G;A	3;3	36;34
Unigene10354_All	377	C	A	A	9	34	-	C;A	3;3	36;35
Unigene10364_All	352	C	T	T;C	11;4	40;0	T	T;C	29;2	40;0
Unigene10364_All	361	G	A	A;G	11;4	40;0	A	A;G	29;2	39;0
Unigene10364_All	400	G	A	A	13	37	A	A;G	13;1	35;0
Unigene10387_All	374	G	A	A;G	113;363	32;0	-	A;G	79;464	19;0
Unigene10387_All	401	C	T	T;C	78;301	38;0	-	T;C	62;414	32;0
Unigene10394_All	527	G	T	T;G	21;1	39;20	T	T	9	39
Unigene103_All	969	G	C	C;G	24;30	38;0	-	C;G	8;29	38;0
Unigene1042_All	705	C	Y	C;T	94;44	38;39	Y	C;T	104;27	39;38
Unigene1042_All	731	G	R	G;A	113;48	37;35	R	G;A	154;29	35;34
Unigene1042_All	792	A	R	A;G	80;43	36;39	R	A;G	154;37	36;37
Unigene1042_All	917	G	R	G;A	120;38	35;30	R	G;A	114;18	32;29
Unigene1042_All	954	G	R	G;A	101;19	37;36	R	G;A	88;11	36;39
Unigene1042_All	1007	T	K	T;G	104;7	37;38	K	T;G	81;10	37;36
Unigene10441_All	253	A	R	G;A	7;6	31;36	-	G;A	14;4	32;39
Unigene10441_All	263	T	W	A;T	6;6	33;29	W	T;A	15;5	27;37
Unigene10441_All	281	C	Y	C;T	6;5	39;36	-	C;T	10;4	34;36
Unigene10449_All	77	C	G	G	17	40	-	G;C	23;1	40;40
Unigene10449_All	85	A	C	C	19	40	C	C	24	40
Unigene10468_All	24	G	C	C	12	35	-	C	1	34
Unigene10477_All	181	C	S	C;G	223;32	32;28	S	C;G	240;15	34;30
Unigene10477_All	270	C	-	C;G	185;13	25;36	S	C;G	192;9	23;27
Unigene10477_All	364	C	-	C;G	86;13	36;36	S	C;G	98;8	36;34
Unigene1047_All	526	G	R	A;G	16;5	37;37	-	G;A	4;4	39;37
Unigene1048_All	438	A	C	C;A	20;195	27;0	C	C;A	21;131	28;0
Unigene10494_All	456	A	G	G;A	228;20	33;0	G	G;A	294;12	31;0
Unigene10501_All	1232	C	G	G;C	38;11	38;0	G	G;C	26;15	35;0
Unigene10503_All	1396	C	-	C;T	17;1	39;41	Y	T;C	6;10	39;40
Unigene10503_All	1427	C	Y	C;T	10;6	38;39	-	T;C	8;4	39;41
Unigene10519_All	1308	T	C	C	18	38	C	C	17	38
Unigene10519_All	1313	C	T	T	16	36	T	T	18	37
Unigene10526_All	984	C	G	G;C	15;6	38;0	-	G;C	18;14	38;0
Unigene10534_All	1378	T	-	T;C	10;2	0;0	C	C;T	11;9	40;0
Unigene10538_All	524	T	-	C	7	38	C	C	12	38
Unigene10539_All	321	T	-	C	5	39	C	C	11	37
Unigene10539_All	360	G	K	G;T	31;8	39;38	K	G;T	22;12	38;39
Unigene10539_All	373	G	R	G;A	32;8	40;38	R	G;A	23;11	40;38
Unigene10539_All	388	G	R	G;A	36;12	39;37	R	G;A	33;14	37;38
Unigene10539_All	459	A	R	A;G	28;17	38;38	R	A;G	24;10	38;36
Unigene10539_All	524	C	M	C;A	60;6	39;40	M	C;A	35;10	39;36
Unigene10539_All	535	T	-	T;C	65;5	37;40	Y	T;C	40;9	37;40
Unigene10539_All	540	G	-	G;T	65;5	39;37	K	G;T	43;9	39;39
Unigene10539_All	557	G	K	G;T	62;6	39;38	K	G;T	44;10	38;36
Unigene10539_All	630	T	K	T;G	45;11	35;38	K	T;G	42;6	36;39
Unigene10539_All	705	G	K	G;T	44;19	36;35	K	G;T	35;11	34;34
Unigene10539_All	744	A	R	A;G	14;10	36;37	R	G;A	13;6	39;38
Unigene10539_All	752	T	W	T;A	23;14	35;35	W	A;T	13;10	39;35
Unigene10539_All	771	G	R	G;A	22;9	40;39	R	A;G	13;7	40;40
Unigene1053_All	612	A	R	A;G	28;12	38;37	R	A;G	21;14	38;36
Unigene1053_All	642	C	S	G;C	19;16	37;40	-	G;C	27;3	39;40
Unigene1053_All	729	A	R	A;G	26;17	35;36	R	A;G	39;24	35;34
Unigene1053_All	813	T	K	T;G	40;38	37;34	K	T;G	48;48	37;34
Unigene1053_All	823	G	R	G;A	32;32	33;29	R	G;A	28;22	32;30
Unigene10540_All	16	G	C	C;G	36;1	34;7	-	C	48	32
Unigene10540_All	41	C	S	G;C	32;8	39;33	S	G;C	30;19	39;36
Unigene10540_All	83	C	Y	T;C	39;12	37;37	-	T;C	35;26	38;37
Unigene10540_All	89	G	R	A;G	43;10	36;36	R	A;G	41;20	36;37
Unigene10540_All	113	C	Y	C;T	10;10	37;33	Y	C;T	7;7	36;33
Unigene10540_All	128	T	W	T;A	15;12	37;39	W	T;A	9;8	34;37
Unigene10540_All	146	T	Y	T;C	16;16	38;36	Y	T;C	13;10	37;36
Unigene10540_All	252	A	R	A;G	26;23	39;33	R	A;G	20;19	38;37
Unigene10540_All	260	C	Y	C;T	28;21	38;35	Y	C;T	24;20	37;35
Unigene10540_All	356	C	S	C;G	42;34	35;38	S	G;C	21;21	36;30
Unigene10540_All	362	A	W	A;T	51;35	37;38	W	A;T	33;21	37;39
Unigene10540_All	377	A	R	A;G	57;34	38;37	R	A;G	36;17	38;37
Unigene10540_All	401	G	R	G;A	76;43	37;36	R	G;A	41;18	38;39
Unigene10540_All	410	G	R	G;A	79;47	37;36	R	G;A	42;25	38;38
Unigene10540_All	435	C	Y	C;T	131;31	38;35	Y	C;T	75;29	39;36
Unigene10540_All	464	C	Y	C;T	142;37	37;38	Y	C;T	70;32	38;39
Unigene10540_All	527	T	W	T;A	56;19	39;26	-	T;A	39;3	37;10
Unigene10540_All	533	C	Y	C;T	57;21	39;30	-	C;T	43;2	37;18
Unigene10540_All	1103	C	-	C;T	18;4	37;34	Y	C;T	23;7	39;34
Unigene10540_All	1124	A	W	A;T	16;5	39;36	W	A;T	22;9	39;38
Unigene10540_All	1136	G	R	A;G	17;16	36;38	R	G;A	20;15	39;38
Unigene10540_All	1319	C	M	C;A	35;22	37;39	M	C;A	35;13	34;39
Unigene10540_All	1436	T	Y	T;C	19;8	37;37	-	T;C	7;4	39;35
Unigene10540_All	1493	C	Y	C;T	25;14	39;35	Y	C;T	34;11	37;34
Unigene10540_All	1508	G	K	G;T	25;11	32;24	K	G;T	34;12	30;18
Unigene10540_All	1565	G	K	T;G	29;12	39;37	K	T;G	21;12	38;31
Unigene10540_All	1589	G	K	G;T	29;28	38;38	K	G;T	38;19	37;38
Unigene10540_All	1612	T	K	T;G	28;14	38;39	K	T;G	39;8	38;36
Unigene10540_All	1649	A	R	A;G	29;17	37;37	R	A;G	39;12	37;37
Unigene10540_All	1715	G	K	G;T	21;13	35;38	-	G;T	12;7	34;36
Unigene10540_All	1727	T	Y	T;C	24;12	37;37	Y	T;C	10;9	37;38
Unigene10540_All	1756	T	K	T;G	27;13	38;39	K	T;G	21;10	37;40
Unigene10540_All	1775	T	Y	T;C	27;13	39;38	Y	T;C	22;11	37;39
Unigene10541_All	94	C	A	A	26	38	A	A	16	38
Unigene10541_All	173	C	M	A;C	18;9	38;34	-	A;C	8;3	40;35
Unigene10541_All	178	C	Y	T;C	16;16	38;32	Y	T;C	8;5	37;34
Unigene10541_All	1079	T	K	T;G	19;17	38;38	K	T;G	9;7	39;38
Unigene10541_All	1102	T	W	T;A	42;15	33;34	W	T;A	36;6	36;37
Unigene10541_All	1111	G	R	G;A	44;15	38;32	-	G;A	49;5	38;35
Unigene10541_All	1123	G	R	G;A	36;13	39;38	R	G;A	33;19	39;40
Unigene10541_All	1180	T	Y	T;C	84;32	38;37	Y	T;C	48;23	37;35
Unigene10541_All	1225	C	Y	C;T	90;34	36;37	Y	C;T	64;31	36;36
Unigene10541_All	1330	C	M	C;A	65;23	39;39	M	C;A	48;15	38;38
Unigene10541_All	1393	T	-	T;C	9;3	30;30	Y	T;C	19;9	33;33
Unigene10541_All	1420	T	-	T;C	12;2	39;33	Y	T;C	23;5	38;34
Unigene10541_All	1449	C	Y	C;T	13;11	39;38	-	T;C	18;8	37;38
Unigene10543_All	396	G	-	G;A	23;2	33;40	R	G;A	18;5	35;38
Unigene10543_All	421	T	Y	T;C	21;7	33;34	Y	T;C	19;5	33;36
Unigene10543_All	537	G	-	G;A	29;5	37;31	R	G;A	28;9	38;38
Unigene10543_All	568	C	Y	C;T	37;7	36;38	Y	C;T	36;10	39;39
Unigene10543_All	579	C	S	C;G	33;6	37;36	-	C;G	36;2	39;40
Unigene10543_All	634	A	R	A;G	25;11	37;35	R	A;G	29;8	37;36
Unigene10543_All	796	C	-	C;T	59;6	39;37	Y	C;T	77;9	39;39
Unigene10543_All	801	C	-	C;T	62;6	39;37	Y	C;T	77;9	39;39
Unigene10543_All	821	T	-	T;G	94;9	39;40	K	T;G	133;12	39;37
Unigene10547_All	493	A	W	A;T	36;33	35;35	W	T;A	34;31	36;37
Unigene10548_All	131	T	-	T;A	88;6	39;40	W	T;A	93;7	38;36
Unigene10548_All	161	C	-	C;T	68;6	39;40	Y	C;T	62;7	38;40
Unigene10556_All	725	T	A	A	12	37	A	A	17	36
Unigene10561_All	3202	G	T	T	26	35	T	T	19	35
Unigene10561_All	3211	G	T	T	17	34	T	T	8	35
Unigene10607_All	243	G	-	C	69	37	C	C	73	40
Unigene10613_All	282	T	G	G	24	36	G	G	108	35
Unigene10617_All	639	G	A	A;G	9;118	40;0	A	A;G	16;87	40;0
Unigene10617_All	699	G	A	A;G	13;132	37;0	A	A;G	21;95	33;0
Unigene10617_All	705	A	G	G;A	13;133	35;0	G	G;A	21;96	33;0
Unigene10618_All	881	G	R	G;A	7;5	36;39	-	G;A	9;6	38;41
Unigene10618_All	916	C	-	C;A	9;2	37;35	M	C;A	13;8	38;33
Unigene10618_All	988	C	Y	C;T	5;5	26;18	-	C;T	8;5	36;20
Unigene10618_All	1012	T	-	T;C	6;4	35;23	Y	C;T	10;9	36;35
Unigene10618_All	1024	T	-	T;A	8;3	35;27	W	T;A	11;8	34;37
Unigene10618_All	1030	C	-	C;G	10;1	32;40	S	C;G	10;8	38;38
Unigene10618_All	1057	G	R	G;A	13;7	37;37	R	A;G	13;8	37;37
Unigene10618_All	1090	G	R	G;A	17;7	37;39	R	G;A	11;7	36;39
Unigene10618_All	1132	T	Y	T;C	24;7	34;39	-	T;C	20;4	37;38
Unigene10618_All	1285	C	Y	C;T	15;7	34;39	-	C;T	12;3	37;41
Unigene10618_All	1521	G	-	G;T	16;3	39;39	K	G;T	6;5	36;37
Unigene10618_All	1637	A	G	G;A	11;6	40;0	-	G;A	5;9	40;0
Unigene10618_All	1670	T	G	G;T	10;19	38;0	-	G;T	5;21	39;0
Unigene10618_All	1708	C	-	T;C	7;65	38;0	T	T;C	8;46	39;0
Unigene10618_All	1933	C	-	A;C	6;46	33;0	A	A;C	12;46	27;0
Unigene10618_All	1939	A	-	G;A	6;10	32;0	G	G;A	12;19	28;0
Unigene10618_All	1947	A	-	G;A	6;13	34;0	G	G;A	12;19	31;0
Unigene10618_All	2011	C	Y	C;T	33;11	34;35	Y	C;T	38;7	35;38
Unigene10618_All	2085	G	R	G;A	42;10	36;32	R	G;A	35;10	36;35
Unigene10618_All	2097	G	S	C;G	14;10	35;33	S	G;C	14;6	38;37
Unigene10618_All	2122	A	M	C;A	16;5	36;35	-	C;A	16;3	36;38
Unigene10620_All	335	T	Y	C;T	89;83	37;37	Y	C;T	118;99	38;37
Unigene10620_All	347	G	R	A;G	87;81	39;38	R	A;G	117;99	39;36
Unigene10620_All	374	G	R	G;A	87;56	38;39	R	G;A	115;67	38;37
Unigene10620_All	395	G	R	G;A	57;34	36;37	R	G;A	52;36	36;38
Unigene10620_All	418	G	K	G;T	32;19	37;38	K	G;T	26;24	39;39
Unigene10621_All	29	G	R	G;A	46;18	38;39	R	G;A	41;14	36;39
Unigene10621_All	38	T	Y	T;C	46;18	39;39	Y	T;C	41;16	39;39
Unigene10621_All	74	G	R	G;A	56;33	39;34	R	G;A	50;33	39;38
Unigene10621_All	93	C	S	C;G	56;39	35;33	S	C;G	50;36	36;35
Unigene10621_All	123	T	Y	T;C	31;12	36;34	Y	T;C	42;11	34;36
Unigene10621_All	305	C	S	C;G	63;40	34;38	S	C;G	62;55	38;39
Unigene10621_All	422	G	R	A;G	83;37	34;37	R	A;G	97;43	33;37
Unigene10621_All	440	A	R	G;A	92;37	35;39	-	G;A	93;43	35;40
Unigene10621_All	465	T	W	T;A	62;36	34;38	W	T;A	66;42	34;39
Unigene10621_All	643	G	S	G;C	184;28	37;40	S	G;C	150;26	38;38
Unigene10621_All	648	T	W	T;A	187;27	35;39	W	T;A	140;26	36;37
Unigene10621_All	654	T	Y	T;C	188;28	38;40	Y	T;C	140;27	38;39
Unigene10621_All	716	A	R	A;G	142;8	37;35	R	A;G	121;9	38;35
Unigene10621_All	734	A	R	A;G	93;12	39;39	R	A;G	97;9	39;39
Unigene10621_All	791	C	Y	T;C	65;63	38;36	Y	T;C	63;44	38;36
Unigene10621_All	797	T	W	T;A	65;58	36;38	W	A;T	55;44	37;37
Unigene10621_All	866	G	R	G;A	78;11	37;36	R	G;A	73;12	38;38
Unigene10629_All	822	C	G	G	78	38	G	G	70	37
Unigene10629_All	901	C	G	G;C	74;22	39;0	G	G;C	56;17	39;0
Unigene10629_All	916	A	G	G;A	70;26	38;0	G	G;A	55;22	37;0
Unigene10629_All	922	A	T	T;C	69;1	38;39	T	T;A	55;29	37;0
Unigene10629_All	931	T	C	C;T	51;29	35;0	-	C;T	41;30	37;0
Unigene10637_All	2196	A	-	A;C	49;33	31;13	M	A;C	42;33	30;13
Unigene10642_All	729	G	R	G;A	15;12	40;39	R	G;A	30;14	40;39
Unigene10642_All	745	A	R	A;G	15;7	35;39	R	A;G	30;10	36;37
Unigene10649_All	377	T	W	T;A	67;9	32;38	W	T;A	100;19	37;36
Unigene10654_All	1521	T	K	G;T	30;5	35;38	K	G;T	40;11	33;37
Unigene10658_All	821	A	-	G;A	9;10	28;11	R	G;A	9;15	27;15
Unigene10658_All	830	G	R	A;G	13;10	26;15	R	A;G	12;15	25;15
Unigene10658_All	836	C	S	G;C	13;9	32;21	S	G;C	12;11	29;16
Unigene10670_All	2352	T	Y	T;C	10;6	29;36	-	T;C	10;7	29;28
Unigene10670_All	2374	G	S	G;C	12;9	32;37	S	C;G	11;11	36;32
Unigene10670_All	2417	T	-	T;A	18;4	30;15	W	T;A	16;8	27;19
Unigene10670_All	2448	G	-	G;T	14;3	24;23	K	G;T	18;6	29;33
Unigene10670_All	2483	G	-	G;T	7;3	35;29	K	G;T	8;6	29;27
Unigene10672_All	460	C	-	T;C	15;5	40;41	T	T;C	33;4	40;0
Unigene10672_All	476	T	-	C;T	21;5	39;39	C	C;T	38;4	40;0
Unigene10677_All	461	G	R	A;G	15;90	40;38	R	A;G	14;78	40;40
Unigene10677_All	484	A	W	T;A	24;71	40;38	W	T;A	25;69	40;40
Unigene10677_All	504	G	R	A;G	39;84	31;23	R	A;G	49;86	29;31
Unigene10677_All	628	C	Y	C;T	17;16	39;39	Y	T;C	22;13	38;38
Unigene10677_All	724	T	Y	T;C	20;17	39;39	Y	T;C	24;15	38;36
Unigene10677_All	748	G	K	G;T	78;24	36;37	K	G;T	75;17	36;36
Unigene10677_All	758	G	K	G;T	78;30	39;38	K	G;T	76;20	38;38
Unigene10677_All	776	A	R	A;G	76;30	38;39	R	A;G	71;27	38;40
Unigene10677_All	837	C	M	C;A	19;9	35;38	M	C;A	18;12	35;38
Unigene10677_All	952	T	Y	T;C	24;10	37;38	Y	C;T	15;12	39;39
Unigene10677_All	964	T	Y	T;C	12;8	37;36	Y	C;T	11;8	37;39
Unigene10677_All	1063	T	Y	T;C	14;11	38;38	Y	C;T	28;24	38;38
Unigene10677_All	1069	G	R	G;A	45;13	36;39	R	G;A	54;29	38;39
Unigene10677_All	1172	C	-	C;T	32;15	34;32	Y	C;T	44;24	34;33
Unigene10677_All	1222	C	S	C;G	44;15	40;39	S	C;G	56;27	40;40
Unigene10687_All	1077	G	A	A;G	19;3	34;0	A	A;G	23;2	35;0
Unigene10693_All	514	C	A	A;C	58;7	28;2	-	A;C	13;6	29;4
Unigene10697_All	561	C	-	C;G	207;9	35;35	S	C;G	164;14	36;34
Unigene10707_All	1560	C	Y	C;T	40;40	23;10	-	C;T	57;57	29;10
Unigene10709_All	563	C	-	C	7	40	Y	C;T	7;6	40;40
Unigene10710_All	2429	T	K	G;T	16;9	13;21	K	T;G	11;16	17;11
Unigene10717_All	775	G	K	T;G	90;82	38;37	K	T;G	69;32	38;35
Unigene10725_All	541	C	-	G;C	4;1	33;8	G	G	9	32
Unigene1072_All	281	C	-	C;T	4;1	40;30	Y	C;T	7;6	39;40
Unigene10730_All	216	G	-	G;C	25;4	39;40	S	G;C	26;8	37;35
Unigene10730_All	228	T	Y	C;T	15;9	38;39	Y	C;T	17;8	38;34
Unigene10730_All	308	C	Y	T;C	27;10	38;41	Y	T;C	30;8	37;39
Unigene10730_All	566	A	-	G;A	11;2	35;0	G	G;A	15;1	35;0
Unigene10731_All	311	T	A	A;T	11;3	38;0	A	A;T	10;2	39;0
Unigene10731_All	446	A	-	A;G	16;6	36;38	R	A;G	14;5	36;38
Unigene10731_All	514	G	K	G;T	9;9	26;26	K	G;T	12;8	34;22
Unigene10731_All	541	T	Y	T;C	16;9	35;37	Y	C;T	12;16	37;35
Unigene10731_All	555	A	R	A;G	20;19	39;37	R	A;G	24;14	36;38
Unigene10731_All	575	C	Y	C;T	28;18	38;38	Y	C;T	35;10	37;39
Unigene10731_All	585	A	R	A;G	24;21	39;39	R	A;G	27;12	39;38
Unigene10731_All	627	T	Y	T;C	19;14	36;36	Y	C;T	21;8	36;36
Unigene10731_All	707	C	Y	C;T	26;22	39;39	Y	T;C	30;16	39;38
Unigene10731_All	713	C	S	C;G	43;7	40;38	S	C;G	48;11	39;37
Unigene10731_All	725	T	K	T;G	50;18	38;36	K	T;G	65;19	38;37
Unigene10731_All	846	C	Y	T;C	37;24	34;34	Y	T;C	55;27	35;34
Unigene10731_All	877	A	R	A;G	34;25	39;40	R	A;G	59;31	39;39
Unigene10731_All	882	G	S	G;C	33;25	39;38	S	G;C	59;31	39;37
Unigene10732_All	346	A	W	T;A	5;6	39;41	-	T;A	11;3	40;41
Unigene10742_All	267	G	C	C;G	60;88	34;0	C	C;G	49;65	35;0
Unigene10742_All	273	T	C	C;T	42;88	36;0	C	C;T	35;65	35;0
Unigene10742_All	1344	C	S	C;G	73;53	36;38	S	G;C	80;45	37;36
Unigene10742_All	1357	A	M	A;C	75;48	36;35	-	C;A	77;51	34;35
Unigene10743_All	1400	G	S	G;C	36;9	20;35	S	G;C	42;13	31;37
Unigene10743_All	1413	C	M	C;A	36;5	22;33	-	C;A	42;8	30;35
Unigene1074_All	47	C	A	A;C	41;5	36;6	A	A;C	39;2	38;5
Unigene10761_All	1520	G	S	G;C	66;43	33;35	S	G;C	113;47	33;37
Unigene10761_All	1546	A	R	A;G	61;41	34;34	R	G;A	85;69	35;33
Unigene10761_All	1558	T	W	T;A	74;39	32;31	W	T;A	74;73	30;29
Unigene10761_All	1564	G	S	G;C	76;39	35;35	S	C;G	69;74	38;35
Unigene10761_All	1584	G	K	G;T	57;13	35;35	K	G;T	56;31	35;37
Unigene10761_All	1678	G	R	A;G	47;33	35;33	R	A;G	65;44	36;35
Unigene10761_All	1687	G	R	A;G	40;33	34;35	R	G;A	46;42	35;37
Unigene10761_All	1705	T	Y	T;C	35;26	34;34	Y	T;C	50;34	34;34
Unigene10761_All	1733	A	W	A;T	41;19	32;27	W	A;T	51;31	30;24
Unigene10764_All	607	A	G	G;A	89;28	38;33	G	G;A	74;26	37;0
Unigene10764_All	613	A	G	G;C	70;2	38;34	G	G;A	63;32	36;32
Unigene10764_All	622	G	A	A;G	46;29	40;0	A	A;G	34;30	39;0
Unigene10764_All	649	T	C	C;T	29;27	38;0	C	C;T	18;28	39;0
Unigene10768_All	809	C	-	C;G	6;3	38;38	S	C;G	6;5	37;38
Unigene10768_All	819	A	-	G;A	5;3	28;41	R	G;A	5;5	36;36
Unigene10802_All	793	G	R	G;A	15;5	40;39	-	G;A	5;2	35;37
Unigene10802_All	933	T	Y	T;C	15;11	38;36	Y	T;C	13;6	36;38
Unigene10802_All	939	T	Y	T;C	21;8	38;36	Y	T;C	14;5	37;38
Unigene10802_All	973	A	-	A;G	19;9	39;40	R	A;G	15;7	37;38
Unigene10802_All	1011	A	R	A;G	15;12	36;33	-	A;G	14;4	35;36
Unigene10802_All	1047	T	-	T;C	13;3	37;41	Y	T;C	16;6	38;39
Unigene10802_All	1056	G	R	G;A	15;6	38;37	R	G;A	22;5	37;40
Unigene10802_All	1074	A	R	A;G	35;10	35;40	R	A;G	37;12	36;39
Unigene10802_All	1200	G	R	G;A	43;8	39;38	R	G;A	55;12	39;38
Unigene10802_All	1278	C	Y	T;C	7;5	38;36	Y	T;C	8;6	36;38
Unigene10802_All	1344	A	-	A;G	7;5	39;37	R	G;A	8;6	37;39
Unigene10802_All	1415	G	K	G;T	24;8	39;38	K	G;T	24;5	38;39
Unigene10802_All	1444	C	-	C;T	27;12	39;39	Y	C;T	25;8	39;40
Unigene10802_All	1458	A	-	A;G	30;4	38;37	R	A;G	26;5	39;39
Unigene10802_All	1471	T	W	T;A	23;6	39;38	W	T;A	18;10	38;39
Unigene10802_All	1480	C	Y	C;T	16;10	38;39	Y	C;T	13;12	38;40
Unigene10802_All	1500	G	S	G;C	15;6	38;38	S	C;G	9;8	38;38
Unigene10802_All	1567	C	Y	C;T	24;6	38;40	Y	C;T	13;11	39;39
Unigene10802_All	1584	A	R	A;G	21;5	38;40	R	A;G	12;10	39;40
Unigene10802_All	1762	A	M	A;C	18;6	38;36	-	A;C	10;3	37;38
Unigene10802_All	1935	G	R	G;A	15;8	37;37	R	G;A	9;7	36;37
Unigene10802_All	1974	T	Y	C;T	11;8	38;39	-	C;T	6;4	37;39
Unigene10802_All	1992	T	K	G;T	13;6	38;39	-	G;T	6;4	37;38
Unigene10811_All	164	G	R	A;G	7;7	39;35	-	G;A	15;2	33;38
Unigene10811_All	227	T	K	T;G	11;6	38;39	-	T;G	12;4	37;40
Unigene10811_All	249	G	R	A;G	10;9	38;37	-	G;A	9;4	39;37
Unigene10811_All	313	C	-	T;C	7;4	37;34	Y	T;C	7;5	36;32
Unigene10811_All	353	T	Y	T;C	12;10	38;36	Y	C;T	16;7	39;40
Unigene10811_All	397	C	S	G;C	10;9	38;39	S	C;G	14;7	36;35
Unigene10811_All	413	C	M	C;A	8;7	37;35	-	C;A	12;3	32;36
Unigene10824_All	652	T	W	T;A	116;62	37;38	W	T;A	94;32	37;38
Unigene10824_All	693	C	S	C;G	144;75	37;37	S	C;G	127;53	36;37
Unigene10824_All	793	T	Y	C;T	116;101	38;38	Y	T;C	89;74	38;39
Unigene10824_All	805	A	R	G;A	142;92	38;38	R	G;A	92;82	38;38
Unigene10824_All	825	T	Y	C;T	154;87	38;38	Y	C;T	99;71	38;39
Unigene10851_All	546	T	-	T;C	3;3	33;29	Y	T;C	7;6	33;34
Unigene10851_All	982	A	-	A;C	5;7	34;24	M	A;C	5;5	35;22
Unigene10857_All	82	G	S	C;G	11;5	36;35	-	C;G	13;4	38;36
Unigene10857_All	97	G	R	A;G	10;5	34;37	-	A;G	13;3	34;35
Unigene10857_All	131	G	R	A;G	5;5	37;29	-	A;G	6;3	27;26
Unigene10857_All	145	A	R	G;A	10;6	32;30	-	G;A	13;3	26;28
Unigene10857_All	190	C	Y	T;C	11;7	33;28	-	T;C	14;4	30;22
Unigene10857_All	202	A	R	G;A	8;6	39;39	-	G;A	13;3	39;38
Unigene10857_All	277	T	W	T;A	11;7	40;38	-	T;A	13;4	35;38
Unigene10857_All	328	T	W	T;A	15;7	37;39	-	T;A	16;4	37;36
Unigene10857_All	337	C	Y	C;T	14;7	38;37	-	C;T	15;4	37;35
Unigene10858_All	1048	A	W	A;T	7;6	37;35	-	A;T	8;4	40;36
Unigene10858_All	1088	G	R	A;G	16;10	38;36	R	G;A	13;8	38;37
Unigene10867_All	550	A	-	G;A	6;5	40;38	R	G;A	8;9	40;40
Unigene10867_All	569	G	-	A;G	10;5	33;40	R	A;G	9;7	36;41
Unigene10878_All	760	A	-	G;A	29;129	37;0	G	G;A	21;109	39;0
Unigene10894_All	400	G	R	G;A	26;7	34;34	-	G;A	10;1	35;24
Unigene10894_All	447	C	Y	T;C	34;14	34;35	T	T;C	24;1	34;35
Unigene10894_All	457	G	R	G;A	53;6	36;37	-	G;A	25;4	36;36
Unigene10894_All	526	C	M	C;A	64;14	30;31	-	C;A	47;3	32;36
Unigene10894_All	578	G	R	G;A	41;6	34;36	-	G;A	28;2	33;35
Unigene10894_All	599	A	R	G;A	35;5	34;33	-	G;A	25;2	33;31
Unigene10894_All	661	G	R	G;A	18;5	36;34	-	G	19	35
Unigene10894_All	929	G	S	G;C	6;5	38;39	-	C;G	4;4	39;39
Unigene10899_All	161	G	S	C;G	188;51	38;32	S	C;G	164;66	38;25
Unigene10899_All	203	G	C	C;G	253;13	30;27	C	C;G	255;11	30;35
Unigene10900_All	37	A	G	G;A	8;1	39;0	-	G	6	40
Unigene10900_All	47	T	C	C;T	15;1	38;0	-	C	6	41
Unigene10900_All	75	T	K	T;G	18;5	40;41	K	T;G	7;7	40;40
Unigene10900_All	128	G	R	G;A	73;13	40;39	-	G;A	70;28	40;39
Unigene10900_All	144	C	-	C;T	83;6	39;39	Y	C;T	91;8	39;40
Unigene10900_All	182	A	R	A;G	73;14	38;35	R	A;G	70;24	38;36
Unigene10900_All	188	G	K	G;T	74;11	36;31	-	G;T	67;23	35;31
Unigene10900_All	196	A	R	A;G	18;13	39;37	R	G;A	25;15	37;37
Unigene10900_All	221	G	K	T;G	18;16	38;37	K	G;T	29;13	37;38
Unigene10900_All	407	T	Y	C;T	56;16	34;36	Y	C;T	61;15	33;37
Unigene10900_All	420	C	S	C;G	57;18	28;38	S	C;G	61;18	28;39
Unigene10900_All	428	T	Y	T;C	34;21	25;39	Y	T;C	34;17	27;38
Unigene10900_All	498	A	G	G;A	70;1356	26;0	G	G;A	68;904	28;0
Unigene10906_All	512	G	T	T;G	21;5	31;2	-	T;G	2;3	20;2
Unigene10906_All	527	G	A	A;G	17;1	29;2	-	A;G	2;1	21;2
Unigene10920_All	283	G	K	T;G	14;8	32;9	-	T;G	24;10	34;8
Unigene10927_All	896	G	R	A;G	18;5	34;36	-	G;A	3;1	31;35
Unigene10928_All	1704	C	S	C;G	14;11	25;9	-	C;G	21;2	25;6
Unigene10931_All	962	C	Y	C;T	58;17	39;38	Y	C;T	57;27	39;39
Unigene10931_All	1204	A	W	A;T	34;11	39;37	W	A;T	31;14	38;38
Unigene10931_All	1221	G	S	G;C	34;12	40;40	S	G;C	31;14	38;40
Unigene10932_All	320	G	-	G	80	35	S	G;C	21;14	34;37
Unigene10932_All	351	A	-	A	86	39	R	A;G	24;15	39;39
Unigene10943_All	403	G	C	C;G	40;1	29;0	-	C;G	58;4	22;27
Unigene10945_All	555	T	Y	T;C	10;11	37;33	Y	T;C	11;10	39;37
Unigene10945_All	569	G	R	A;G	11;11	36;35	R	G;A	13;10	38;39
Unigene10946_All	647	C	-	A;C	215;39	21;6	A	A;C	242;12	23;6
Unigene10946_All	667	A	M	A;C	215;39	36;33	-	A;C	206;49	38;31
Unigene10950_All	552	C	-	C;T	34;4	37;40	Y	C;T	43;9	37;37
Unigene10950_All	561	T	Y	T;C	27;8	38;37	Y	T;C	36;9	39;38
Unigene10950_All	574	G	K	T;G	9;25	40;37	K	T;G	12;30	37;36
Unigene10950_All	637	C	-	G;C	18;50	36;0	S	G;C	20;64	39;38
Unigene10950_All	667	C	-	T;C	13;45	40;0	Y	T;C	21;58	40;38
Unigene10950_All	676	C	-	A;C	10;41	38;0	M	A;C	17;54	41;37
Unigene10954_All	350	G	A	A;G	20;1	21;2	-	A;G	17;3	16;2
Unigene10955_All	103	C	T	T;C	9;10	36;0	T	T;C	11;13	39;0
Unigene10957_All	120	A	-	A;G	15;3	40;35	R	G;A	12;10	33;39
Unigene10960_All	1095	A	-	G;A	6;4	40;33	R	A;G	11;5	39;40
Unigene10960_All	1121	C	S	C;G	12;5	39;41	S	C;G	15;14	38;38
Unigene10962_All	2222	A	M	A;C	40;46	28;14	M	A;C	50;50	26;15
Unigene10978_All	166	G	R	G;A	25;25	38;40	R	G;A	22;19	38;38
Unigene10978_All	237	G	S	G;C	25;14	34;37	-	G;C	28;4	35;37
Unigene10978_All	250	C	M	C;A	77;8	36;40	-	C;A	74;2	36;39
Unigene10978_All	256	T	Y	T;C	67;8	38;38	-	T;C	64;2	39;37
Unigene10978_All	655	C	-	C;A	58;4	37;39	M	C;A	87;6	37;40
Unigene10978_All	763	A	M	A;C	62;10	37;40	M	A;C	53;13	37;38
Unigene10978_All	790	A	M	A;C	23;8	38;39	M	A;C	17;10	38;40
Unigene10978_All	799	C	Y	C;T	47;6	36;40	Y	C;T	31;10	36;39
Unigene10978_All	1003	T	W	T;A	48;6	35;38	-	T;A	29;3	34;37
Unigene10978_All	1199	T	Y	T;C	30;9	35;36	-	T;C	10;4	36;33
Unigene10978_All	1216	A	R	A;G	58;15	39;40	R	A;G	44;6	39;40
Unigene10978_All	1246	T	W	T;A	60;15	39;38	W	T;A	44;7	39;37
Unigene10978_All	1260	C	Y	C;T	60;14	36;37	Y	C;T	47;5	37;37
Unigene10982_All	127	T	-	T	4	38	K	T;G	7;5	37;37
Unigene10982_All	797	A	-	A;G	7;5	37;33	R	G;A	9;7	34;36
Unigene10984_All	44	C	A	A	11	35	-	A	7	28
Unigene10984_All	53	A	G	G	12	35	G	G	9	33
Unigene10984_All	861	C	-	A;C	28;25	29;20	M	C;A	37;20	24;27
Unigene10984_All	869	C	S	G;C	12;11	32;26	S	C;G	21;9	28;34
Unigene10985_All	652	C	S	C;G	114;15	34;36	S	C;G	48;6	36;36
Unigene10985_All	711	C	S	C;G	238;16	35;36	-	C;G	168;5	36;32
Unigene10985_All	722	A	R	A;G	239;16	34;33	-	A;G	176;5	34;30
Unigene10985_All	853	G	S	G;C	138;96	31;31	S	C;G	86;46	33;33
Unigene10985_All	866	C	-	C;G	141;92	27;33	S	G;C	81;51	34;28
Unigene10985_All	926	A	R	A;G	56;13	34;35	R	A;G	30;8	33;38
Unigene10992_All	717	G	S	G;C	12;5	40;40	-	G;C	27;2	39;40
Unigene11005_All	138	G	R	G;A	46;28	33;31	R	G;A	47;24	35;32
Unigene11005_All	144	C	Y	C;T	36;27	33;32	Y	C;T	32;25	35;33
Unigene11007_All	163	A	-	A;C	16;11	41;35	M	C;A	19;12	39;41
Unigene11007_All	475	A	-	G;A	3;10	41;39	R	G;A	13;19	38;40
Unigene11007_All	481	C	S	G;C	7;9	37;39	S	C;G	25;9	37;39
Unigene11007_All	526	G	R	G;A	31;21	37;39	R	G;A	52;19	39;38
Unigene11007_All	555	C	Y	C;T	46;15	39;40	Y	C;T	64;15	39;40
Unigene11007_All	562	A	M	A;C	46;15	38;40	M	A;C	64;15	39;40
Unigene11007_All	588	C	Y	C;T	42;15	36;35	Y	C;T	63;13	36;37
Unigene11007_All	711	G	R	A;G	32;8	35;38	R	A;G	44;5	34;37
Unigene11007_All	756	T	Y	T;C	14;6	38;38	Y	T;C	15;5	39;40
Unigene11007_All	775	G	R	G;A	21;5	39;33	R	G;A	20;5	40;33
Unigene11007_All	909	C	Y	T;C	44;24	35;40	Y	C;T	39;35	40;37
Unigene11007_All	939	T	-	T;C	81;9	35;36	Y	T;C	79;19	34;37
Unigene11007_All	1019	C	Y	T;C	60;14	38;40	Y	T;C	50;22	40;39
Unigene11008_All	568	T	Y	C;T	24;72	40;41	-	C;T	30;81	40;40
Unigene11008_All	589	C	Y	T;C	18;72	40;40	-	T;C	30;92	41;41
Unigene11008_All	789	G	R	A;G	67;42	40;40	R	A;G	42;47	40;40
Unigene11008_All	1264	G	R	A;G	5;17	40;34	-	G	21	34
Unigene11008_All	1289	T	W	A;T	6;18	40;35	-	T	22	37
Unigene11008_All	1295	C	S	G;C	6;9	39;38	-	C;G	13;2	39;31
Unigene11008_All	1310	G	R	A;G	6;17	38;40	-	G;A	22;1	39;31
Unigene11008_All	1454	T	-	G;T	16;15	38;41	K	G;T	15;12	38;41
Unigene11008_All	1535	T	-	T;C	19;16	35;37	Y	C;T	9;12	35;37
Unigene11008_All	1544	G	K	G;T	18;15	41;40	K	T;G	10;14	38;36
Unigene11008_All	1561	G	R	G;A	25;21	34;37	-	G;A	26;11	35;37
Unigene11008_All	1604	C	Y	C;T	20;10	39;40	Y	C;T	17;8	39;40
Unigene11008_All	1649	G	R	G;A	14;11	37;36	R	G;A	13;11	36;36
Unigene11008_All	1881	T	W	A;T	12;11	39;38	W	T;A	15;18	38;39
Unigene11013_All	159	G	-	G;A	20;4	39;40	R	G;A	13;7	39;38
Unigene11013_All	168	A	-	A;G	29;3	38;37	R	A;G	14;6	38;37
Unigene11013_All	274	A	-	G;A	31;2	38;35	G	G;A	24;1	38;36
Unigene11013_All	457	C	M	C;A	77;10	39;38	M	C;A	79;9	39;39
Unigene11013_All	468	A	M	A;C	79;9	39;40	M	A;C	74;8	39;40
Unigene11013_All	478	T	Y	T;C	78;9	38;39	Y	T;C	75;8	38;40
Unigene11019_All	589	T	-	A	3	40	A	A;T	9;2	40;0
Unigene11020_All	940	G	T	T;G	10;87	39;0	-	T;G	6;48	40;0
Unigene11020_All	946	T	C	C;T	10;76	39;0	-	C;T	6;31	40;0
Unigene11021_All	245	A	G	G;A	17;76	40;0	-	G;A	8;31	40;0
Unigene11021_All	251	C	A	A;C	17;87	40;0	A	A;C	8;48	40;0
Unigene11025_All	401	G	R	G;A	48;26	38;38	R	G;A	21;17	39;36
Unigene11025_All	431	C	Y	T;C	50;35	37;37	Y	T;C	27;23	39;37
Unigene11025_All	442	C	Y	T;C	48;78	38;38	Y	T;C	28;54	38;37
Unigene11025_All	452	G	S	C;G	48;89	37;36	S	C;G	26;63	37;36
Unigene11025_All	810	C	Y	T;C	77;131	38;41	-	T;C	53;175	39;39
Unigene11025_All	835	A	M	C;A	80;157	40;39	-	C;A	55;194	40;35
Unigene11025_All	986	A	M	C;A	53;353	34;33	M	C;A	40;344	40;41
Unigene11026_All	623	T	-	G;T	65;352	37;36	K	G;T	47;346	36;36
Unigene11026_All	670	G	-	A;G	77;195	27;41	R	A;G	60;235	37;35
Unigene11037_All	898	G	R	G;A	17;5	37;33	-	G	4	39
Unigene11038_All	1395	A	R	A;G	232;14	38;38	R	A;G	241;13	38;37
Unigene11049_All	518	G	-	G	14	12	S	G;C	17;7	16;32
Unigene11050_All	1012	A	R	G;A	10;8	33;40	R	A;G	11;11	35;30
Unigene11054_All	205	T	C	C	9	39	-	C	7	36
Unigene11054_All	823	G	R	G;A	187;26	39;38	R	G;A	202;15	38;38
Unigene11055_All	194	T	G	G	29	39	K	T;G	26;6	39;40
Unigene11056_All	231	T	A	A;C	16;3	29;5	W	T;A	12;5	35;37
Unigene11059_All	379	A	R	G;A	13;12	38;38	-	A;G	6;4	40;39
Unigene11059_All	444	C	Y	C;T	20;16	39;38	-	C	13	39
Unigene11060_All	215	G	A	A;G	36;28	37;0	A	A;G	40;18	37;0
Unigene11060_All	224	C	T	T;C	40;27	38;0	T	T;C	45;17	38;0
Unigene11060_All	399	A	C	C;A	25;35	37;0	C	C;A	26;31	36;0
Unigene11060_All	420	A	C	C;A	21;116	37;0	C	C;A	20;84	37;0
Unigene11063_All	414	A	R	G;A	64;25	31;37	R	G;A	38;7	31;39
Unigene11063_All	434	A	R	G;A	59;25	37;33	R	G;A	36;7	35;35
Unigene11067_All	678	C	T	T;C	37;24	33;35	T	T;C	45;20	32;0
Unigene11068_All	390	G	A	A;G	101;151	32;2	A	A;G	149;105	33;2
Unigene11068_All	409	G	T	T;G	202;50	33;2	T	T;G	230;25	34;2
Unigene11069_All	737	C	Y	C;T	19;7	36;40	-	C;T	22;7	38;41
Unigene11071_All	328	G	R	G;A	68;59	34;37	R	G;A	97;68	34;35
Unigene11079_All	605	G	-	T;G	9;8	29;6	K	T;G	7;6	21;9
Unigene11082_All	495	C	Y	T;C	11;52	37;35	-	T;C	30;31	24;0
Unigene11082_All	571	G	-	G;C	68;11	26;24	S	G;C	37;24	37;37
Unigene11082_All	628	T	-	T;C	56;8	23;33	Y	C;T	21;28	33;27
Unigene11086_All	385	T	-	T;G	25;5	37;37	K	T;G	24;5	37;36
Unigene11086_All	1228	A	R	A;G	9;8	35;39	-	A;G	6;1	38;41
Unigene11099_All	968	C	-	G;C	16;6	30;0	G	G;C	149;7	32;0
Unigene11105_All	547	T	-	C;T	5;3	36;0	C	C;T	9;1	36;0
Unigene11106_All	263	C	T	T;C	19;2	28;2	T	T;C	26;1	27;2
Unigene11108_All	505	G	R	A;G	15;5	37;38	-	A;G	17;3	36;38
Unigene11108_All	525	C	M	A;C	6;5	40;39	-	A;C	4;4	39;38
Unigene11108_All	829	T	Y	T;C	49;12	40;38	Y	T;C	37;15	38;38
Unigene11108_All	847	T	W	T;A	61;15	37;38	W	T;A	44;18	36;38
Unigene11108_All	868	C	Y	C;T	59;15	35;35	Y	C;T	47;19	35;35
Unigene11108_All	900	A	M	A;C	26;6	35;36	M	A;C	28;7	35;37
Unigene11108_All	2114	A	R	A;G	24;5	39;38	-	A;G	17;4	38;40
Unigene11109_All	51	C	A	A;G	149;7	35;33	A	A;C	140;80	35;2
Unigene11109_All	90	A	R	A;G	212;43	39;40	R	A;G	209;46	39;39
Unigene11109_All	111	C	Y	C;T	211;44	38;40	Y	C;T	208;47	38;39
Unigene11109_All	144	C	S	G;C	144;111	38;37	S	C;G	136;119	37;39
Unigene11109_All	156	C	Y	C;T	135;120	35;35	Y	T;C	147;108	36;35
Unigene11109_All	186	G	R	G;A	128;127	37;37	R	G;A	132;123	37;36
Unigene11109_All	201	A	R	A;G	220;25	35;34	R	A;G	226;24	36;35
Unigene11109_All	216	T	Y	T;C	142;77	36;37	Y	T;C	148;67	36;35
Unigene11109_All	237	G	R	G;A	190;65	33;33	R	G;A	183;72	33;34
Unigene11109_All	270	A	R	A;G	146;109	36;35	R	A;G	162;93	36;35
Unigene11109_All	285	T	K	T;G	225;30	34;37	K	T;G	226;29	34;35
Unigene11109_All	294	C	Y	C;T	229;26	36;36	Y	C;T	227;28	36;34
Unigene11109_All	324	G	R	G;A	199;56	36;34	R	G;A	186;69	35;32
Unigene11109_All	333	G	R	G;A	211;44	34;34	R	G;A	213;42	33;35
Unigene11109_All	348	A	R	G;A	150;105	33;33	R	G;A	186;69	32;33
Unigene11109_All	369	A	M	A;C	135;119	22;24	M	C;A	151;104	22;20
Unigene11109_All	404	A	R	G;A	170;84	4;6	-	G;A	167;86	4;4
Unigene11109_All	435	A	M	A;C	179;76	34;34	M	A;C	163;92	34;34
Unigene11109_All	483	A	R	A;G	174;81	35;35	R	A;G	148;107	36;35
Unigene11109_All	498	A	R	G;A	130;125	33;32	R	G;A	139;116	33;33
Unigene11109_All	514	G	S	G;C	240;15	36;36	S	G;C	237;18	35;35
Unigene11109_All	531	A	-	A;G	224;31	34;35	R	A;G	231;24	34;34
Unigene11109_All	540	T	Y	T;C	244;11	33;34	Y	T;C	243;12	33;34
Unigene11109_All	561	C	M	A;C	135;92	36;35	M	A;C	138;60	36;37
Unigene11109_All	570	A	R	G;A	109;59	34;36	R	G;A	101;54	35;36
Unigene11110_All	46	C	-	C;T	198;6	39;39	Y	C;T	150;10	39;37
Unigene11110_All	67	G	R	G;A	221;34	35;35	R	G;A	213;42	34;36
Unigene11110_All	142	C	S	C;G	194;61	33;34	S	C;G	204;51	33;34
Unigene11110_All	154	C	-	C;T	172;83	34;37	Y	C;T	200;55	34;36
Unigene11110_All	172	T	Y	T;C	227;27	36;36	Y	T;C	197;57	36;35
Unigene11110_All	187	G	R	G;A	236;17	34;34	R	G;A	192;62	35;34
Unigene11110_All	205	T	Y	C;T	125;130	33;31	Y	C;T	178;77	33;31
Unigene11110_All	460	T	Y	C;T	217;38	36;39	Y	C;T	218;37	36;39
Unigene11110_All	520	C	S	G;C	140;115	33;35	-	C;G	132;123	35;31
Unigene11110_All	571	C	Y	T;C	131;124	34;33	Y	C;T	164;91	35;35
Unigene11116_All	621	G	K	G;T	20;5	37;39	-	G;T	10;3	35;36
Unigene11116_All	630	A	W	A;T	17;9	32;32	-	A;T	10;3	34;36
Unigene11121_All	828	A	C	C;A	29;67	39;0	C	C;A	40;66	40;0
Unigene11121_All	841	A	C	C;A	26;68	39;0	C	C;A	38;68	40;0
Unigene11121_All	857	T	C	C;T	17;62	37;0	C	C;T	22;61	40;0
Unigene11121_All	935	T	C	C;T	17;30	36;0	-	C;T	19;27	37;40
Unigene11121_All	944	T	C	C;T	17;30	31;0	Y	C;T	19;27	34;39
Unigene11122_All	326	T	Y	T;C	178;12	37;36	Y	T;C	155;12	36;37
Unigene11122_All	334	T	K	T;G	200;18	29;24	K	T;G	150;22	28;21
Unigene11122_All	347	T	Y	T;C	240;11	31;36	-	T;C	201;12	30;31
Unigene11122_All	353	A	M	A;C	244;11	37;37	M	A;C	201;11	36;34
Unigene11122_All	575	T	K	T;G	122;22	38;40	K	T;G	102;24	39;40
Unigene11122_All	591	C	Y	C;T	126;22	39;40	Y	C;T	103;24	39;40
Unigene1113_All	62	T	-	T;C	13;1	39;40	Y	T;C	11;7	40;40
Unigene1113_All	89	G	-	G;C	15;1	38;39	S	G;C	11;7	39;39
Unigene1113_All	97	A	-	A;C	13;1	39;37	M	A;C	9;7	39;38
Unigene1113_All	150	A	R	A;G	21;9	39;35	-	A;G	16;4	40;38
Unigene1113_All	190	T	K	T;G	19;11	37;38	K	T;G	15;5	39;37
Unigene11142_All	572	T	A	A;T	1199;141	30;0	-	A;T	1014;144	29;2
Unigene11155_All	425	A	R	A;G	244;11	36;40	R	A;G	239;16	37;39
Unigene11155_All	464	A	R	A;G	156;99	38;39	R	A;G	195;60	38;39
Unigene11155_All	491	G	K	T;G	166;89	38;38	K	T;G	131;123	38;38
Unigene11155_All	542	C	M	C;A	220;35	38;39	M	C;A	207;48	39;39
Unigene11155_All	557	A	R	A;G	220;35	38;39	R	A;G	208;46	39;39
Unigene11155_All	569	T	Y	T;C	186;69	37;39	Y	T;C	199;56	37;38
Unigene11155_All	578	A	R	A;G	210;45	38;39	R	A;G	153;102	37;39
Unigene11155_All	650	A	R	A;G	230;24	31;37	R	A;G	222;32	33;38
Unigene11155_All	662	T	W	T;A	229;26	37;39	W	T;A	224;30	37;40
Unigene11155_All	694	T	K	T;G	226;29	38;39	K	T;G	209;46	38;39
Unigene11155_All	767	A	R	A;G	145;110	37;37	R	A;G	148;107	37;36
Unigene11155_All	785	C	Y	C;T	141;114	34;35	Y	C;T	136;119	34;34
Unigene11155_All	848	T	Y	T;C	178;29	36;35	Y	T;C	199;13	37;32
Unigene11155_All	854	G	R	G;A	190;50	37;37	R	G;A	208;24	37;35
Unigene11155_All	887	T	K	G;T	201;53	38;39	K	G;T	224;31	37;39
Unigene11155_All	923	C	S	C;G	146;109	37;38	S	C;G	153;102	37;38
Unigene11161_All	663	C	S	C;G	10;5	35;36	S	C;G	8;7	36;37
Unigene11162_All	281	T	Y	C;T	178;77	37;35	Y	C;T	225;30	37;32
Unigene11162_All	310	G	S	G;C	148;107	25;33	S	C;G	180;75	33;25
Unigene11162_All	340	C	S	C;G	228;27	28;24	S	C;G	178;77	29;26
Unigene11162_All	376	C	M	C;A	209;46	33;34	M	C;A	174;81	32;32
Unigene11162_All	445	C	-	C;A	230;24	32;34	M	C;A	205;50	33;32
Unigene11162_All	470	T	K	T;G	183;63	23;24	K	G;T	122;124	22;16
Unigene11162_All	531	T	-	T;C	230;21	19;20	Y	T;C	238;16	21;23
Unigene11162_All	551	T	K	T;G	200;54	36;33	K	T;G	179;75	35;35
Unigene11162_All	586	G	S	G;C	191;64	30;33	S	G;C	154;101	30;32
Unigene11162_All	759	T	Y	T;C	200;36	32;33	Y	T;C	206;34	33;33
Unigene11162_All	783	T	Y	T;C	221;23	34;35	-	T;C	222;18	30;31
Unigene11162_All	836	C	-	C;T	248;7	34;33	Y	C;T	236;19	34;35
Unigene11182_All	971	C	S	C;G	83;29	24;37	S	C;G	84;10	22;37
Unigene11182_All	992	G	S	G;C	114;36	29;35	S	G;C	136;15	30;32
Unigene11182_All	1028	C	S	C;G	117;37	34;29	S	C;G	162;13	35;31
Unigene11182_All	1043	C	S	C;G	129;19	34;27	-	C;G	168;7	34;25
Unigene11193_All	1409	G	R	G;A	158;8	37;39	R	G;A	234;11	38;35
Unigene11193_All	1537	G	R	G;A	249;6	35;35	R	G;A	248;7	36;36
Unigene11193_All	1578	G	S	G;C	246;9	40;40	-	G;C	249;6	39;40
Unigene11193_All	1907	C	S	G;C	7;148	41;33	-	C;G	228;4	36;0
Unigene11193_All	1919	G	S	C;G	12;287	39;32	-	C;G	7;356	15;26
Unigene11193_All	1930	C	Y	C;T	487;16	33;37	Y	C;T	477;14	27;22
Unigene11193_All	2067	C	Y	C;T	311;6	37;41	-	T;C	3;242	40;37
Unigene11193_All	2196	T	-	C;T	6;35	38;0	Y	C;T	5;62	38;24
Unigene11193_All	3085	A	-	A	9	31	R	A;G	10;5	28;40
Unigene11193_All	3099	C	-	C	11	33	Y	C;T	13;5	27;33
Unigene11193_All	3106	C	-	C	15	33	Y	C;T	14;5	32;33
Unigene111_All	638	G	T	T;G	154;1	35;0	T	T	126	35
Unigene11201_All	47	A	R	G;A	51;5	33;36	-	G;A	28;4	33;35
Unigene11201_All	71	T	Y	C;T	53;8	40;40	Y	C;T	33;11	39;38
Unigene11201_All	83	C	Y	T;C	53;9	38;40	Y	T;C	34;16	37;35
Unigene11201_All	89	A	R	G;A	75;12	37;38	R	G;A	74;22	36;34
Unigene11201_All	110	G	R	A;G	78;13	38;40	R	A;G	86;24	39;37
Unigene11206_All	248	T	A	A;T	41;1	40;37	-	A;T	56;4	39;38
Unigene11206_All	304	T	-	T;G	26;3	34;38	K	T;G	25;5	34;38
Unigene11211_All	632	T	G	G;T	21;1	33;13	G	G;T	17;1	29;31
Unigene11212_All	369	A	R	A;G	64;16	34;32	-	A;G	70;3	34;34
Unigene11212_All	375	G	S	G;C	65;18	33;34	-	G;C	70;5	32;35
Unigene11212_All	380	T	W	T;A	64;19	31;31	-	T;A	68;5	33;36
Unigene11212_All	468	G	S	G;C	78;13	33;30	-	G;C	62;4	34;34
Unigene11212_All	531	C	S	C;G	38;8	31;31	S	C;G	24;6	30;32
Unigene11212_All	573	C	M	C;A	63;11	36;25	M	C;A	38;8	36;26
Unigene11212_All	609	T	Y	T;C	54;10	36;38	Y	T;C	40;12	37;38
Unigene11212_All	627	A	R	A;G	48;7	36;35	R	A;G	39;13	37;36
Unigene11212_All	632	A	R	A;G	46;6	35;37	R	A;G	37;13	37;35
Unigene11212_All	724	C	Y	C;T	39;25	37;34	Y	C;T	41;19	35;33
Unigene11212_All	789	A	R	G;A	36;35	36;34	R	A;G	49;16	35;36
Unigene11212_All	819	C	S	G;C	57;83	35;35	S	G;C	37;70	36;33
Unigene11212_All	885	G	K	G;T	274;73	39;39	K	G;T	203;68	38;37
Unigene11225_All	24	T	-	A	6	38	A	A	8	39
Unigene11225_All	744	G	K	T;G	10;5	34;39	-	T;G	6;4	36;40
Unigene11238_All	1286	T	-	T;A	24;4	34;38	W	T;A	30;9	36;37
Unigene11238_All	1319	C	-	C;T	25;4	36;39	Y	C;T	26;9	38;40
Unigene11265_All	163	A	W	A;T	22;18	37;34	-	A;T	23;17	35;34
Unigene11265_All	177	C	M	C;A	33;10	38;39	M	C;A	40;17	37;38
Unigene11265_All	191	T	Y	T;C	33;16	39;38	Y	T;C	40;19	38;39
Unigene11265_All	241	A	M	A;C	20;19	38;35	M	A;C	28;24	37;37
Unigene11265_All	347	A	M	A;C	19;5	39;38	M	A;C	28;5	39;38
Unigene11265_All	371	C	Y	C;T	24;10	36;37	Y	C;T	31;6	37;39
Unigene11265_All	433	G	R	G;A	55;53	38;37	R	G;A	49;33	37;37
Unigene11265_All	501	G	K	G;T	59;45	35;36	K	G;T	54;37	36;34
Unigene11265_All	565	G	S	G;C	64;43	38;38	S	G;C	44;28	39;38
Unigene11265_All	622	A	R	G;A	22;21	37;37	R	A;G	25;18	38;39
Unigene11265_All	737	C	-	C;T	8;2	40;38	Y	T;C	6;5	41;38
Unigene11273_All	469	T	-	G;T	22;4	28;10	K	G;T	21;10	24;15
Unigene11273_All	486	T	G	G;T	37;3	31;2	-	G;T	35;5	25;2
Unigene11273_All	496	A	C	C;A	36;3	33;2	-	C;A	31;3	29;2
Unigene11273_All	824	C	A	A;C	21;1	36;16	M	A;C	18;22	25;5
Unigene11286_All	43	C	-	C;A	38;9	5;16	M	A;C	13;35	19;4
Unigene11297_All	179	G	R	G;A	160;95	33;33	R	G;A	170;85	33;34
Unigene11297_All	215	G	-	G;T	252;3	39;38	K	G;T	223;32	40;38
Unigene11297_All	227	A	R	A;G	241;14	38;39	R	A;G	215;40	38;38
Unigene11297_All	309	A	W	A;T	197;58	38;37	W	A;T	168;65	38;38
Unigene11297_All	326	T	W	T;A	217;38	35;36	W	T;A	189;66	36;37
Unigene11297_All	335	T	Y	T;C	167;88	38;39	Y	T;C	165;88	38;38
Unigene11297_All	389	C	S	C;G	150;105	36;35	S	C;G	155;100	36;35
Unigene11297_All	413	G	R	G;A	176;79	37;36	R	G;A	183;72	37;37
Unigene11297_All	422	G	R	G;A	180;75	35;33	R	G;A	192;63	36;33
Unigene11297_All	560	T	Y	T;C	205;50	38;38	Y	T;C	182;32	38;39
Unigene11297_All	591	G	S	G;C	205;50	39;40	S	G;C	156;31	39;39
Unigene11297_All	641	C	M	C;A	59;10	33;39	M	C;A	38;9	33;40
Unigene11297_All	647	A	R	A;G	44;12	31;30	R	A;G	26;11	31;33
Unigene11297_All	653	G	R	G;A	89;9	32;37	R	G;A	77;12	33;36
Unigene11297_All	689	T	-	T;C	101;6	38;33	Y	T;C	98;10	38;38
Unigene11297_All	698	A	-	A;T	102;4	38;37	W	A;T	96;7	38;39
Unigene11297_All	878	G	R	G;A	40;24	39;39	R	G;A	57;10	40;39
Unigene11297_All	899	A	R	A;G	33;25	39;39	R	A;G	50;10	37;39
Unigene11297_All	932	A	M	A;C	21;17	35;35	M	C;A	19;10	35;32
Unigene11299_All	122	T	K	T;G	20;17	36;33	K	T;G	20;16	37;34
Unigene11299_All	268	A	R	A;G	26;13	34;32	R	A;G	12;8	34;30
Unigene11299_All	407	A	M	C;A	14;11	33;33	M	C;A	10;7	35;36
Unigene11299_All	432	C	Y	C;T	14;10	36;37	Y	C;T	13;9	38;36
Unigene11299_All	446	T	Y	T;C	12;10	32;31	Y	T;C	13;7	31;38
Unigene11299_All	552	A	-	A;G	9;3	36;32	R	A;G	11;6	35;31
Unigene11299_All	1093	G	R	G;A	32;10	36;36	R	G;A	49;14	34;37
Unigene11299_All	1168	T	-	T;C	9;4	38;37	Y	T;C	9;6	40;36
Unigene11299_All	1180	C	-	C;T	9;4	38;35	Y	C;T	13;6	36;35
Unigene11299_All	1209	T	-	T;C	8;4	38;40	Y	T;C	8;6	38;39
Unigene11299_All	1231	A	-	A;T	6;2	35;39	W	A;T	7;6	36;39
Unigene112_All	643	T	Y	C;T	18;821	36;34	-	T;C	993;13	0;0
Unigene11309_All	658	A	G	G	8	35	G	G	22	35
Unigene11311_All	568	C	-	G;C	106;46	27;0	S	G;C	24;47	32;27
Unigene11312_All	683	C	-	C	24	30	A	A;C	19;10	38;0
Unigene11312_All	724	T	-	T	13	0	G	G;T	15;3	31;0
Unigene1132_All	946	A	M	A;C	29;19	14;8	-	A;C	30;19	14;9
Unigene11330_All	1135	C	Y	C;T	50;12	36;38	-	C;T	34;2	38;40
Unigene11344_All	602	C	M	C;A	160;93	7;3	-	C;A	150;104	4;2
Unigene11346_All	1093	C	Y	T;C	111;33	38;38	Y	T;C	119;27	39;38
Unigene11346_All	1107	C	Y	T;C	78;48	38;36	Y	T;C	101;31	37;37
Unigene11346_All	1114	T	Y	C;T	74;50	36;34	Y	C;T	84;36	35;35
Unigene11353_All	155	C	M	C;A	65;6	35;38	-	C;A	32;1	34;40
Unigene11353_All	190	A	W	A;T	69;8	35;36	-	A;T	50;4	36;33
Unigene11353_All	252	T	W	T;A	64;6	33;33	-	T;A	42;4	34;29
Unigene11353_All	280	T	W	T;A	85;7	36;37	-	T;A	62;4	32;38
Unigene11353_All	321	T	W	T;A	75;7	34;37	-	T;A	56;2	33;40
Unigene11353_All	348	C	Y	C;T	35;7	37;38	-	C;T	35;2	37;38
Unigene11353_All	363	C	S	C;G	28;18	38;38	-	C;G	18;5	37;37
Unigene11353_All	434	G	S	G;C	45;8	36;39	S	G;C	35;9	39;39
Unigene11353_All	447	A	W	T;A	35;21	33;35	W	T;A	34;10	37;37
Unigene11353_All	456	G	K	G;T	88;14	34;36	K	G;T	52;11	36;37
Unigene11353_All	461	T	Y	T;C	173;9	35;36	-	T;C	105;3	35;38
Unigene11353_All	485	C	-	C;A	190;32	38;38	M	C;A	120;25	38;39
Unigene11353_All	502	A	M	A;C	189;34	35;34	M	A;C	134;11	35;33
Unigene11353_All	516	C	-	C;T	170;46	34;36	Y	C;T	110;32	34;36
Unigene11353_All	587	C	Y	C;T	239;12	35;34	Y	C;T	173;8	33;31
Unigene11353_All	595	A	-	A;G	207;48	32;34	R	A;G	175;26	29;31
Unigene11353_All	631	C	Y	C;T	236;14	36;38	-	C;T	165;7	36;38
Unigene11353_All	643	G	-	G;C	248;6	35;38	S	G;C	197;15	34;30
Unigene11353_All	667	G	-	G;A	176;19	35;32	R	G;A	120;17	35;34
Unigene11353_All	682	C	M	C;A	160;7	35;35	-	C;A	110;5	36;34
Unigene11353_All	772	C	M	C;A	70;8	33;28	-	C;A	48;5	34;29
Unigene11353_All	788	G	S	G;C	73;9	37;37	S	G;C	54;7	37;35
Unigene11353_All	834	A	-	A;T	52;4	36;38	W	A;T	30;5	37;38
Unigene11353_All	931	G	R	G;A	69;8	36;40	-	G;A	33;3	36;41
Unigene11353_All	949	G	-	G;C	62;14	37;37	S	G;C	31;5	37;40
Unigene11356_All	349	C	M	C;A	21;8	32;33	M	C;A	18;9	33;27
Unigene11356_All	362	G	R	G;A	21;6	24;16	R	G;A	19;9	28;22
Unigene11356_All	377	T	Y	T;C	21;6	15;17	Y	T;C	19;7	26;23
Unigene11357_All	199	T	Y	T;C	11;5	35;37	-	T;C	9;4	31;40
Unigene11357_All	216	A	R	A;G	5;5	35;35	-	A;G	5;4	37;35
Unigene11357_All	232	C	M	A;C	9;7	33;29	M	C;A	13;5	28;33
Unigene11357_All	275	A	R	G;A	11;9	33;28	-	A;G	15;5	32;38
Unigene11357_All	297	G	R	A;G	8;10	34;23	R	G;A	17;5	26;34
Unigene11357_All	665	T	-	T;C	11;3	37;39	Y	T;C	19;5	37;36
Unigene11357_All	752	C	Y	C;T	19;7	33;35	-	C;T	19;4	36;27
Unigene11357_All	765	C	Y	C;T	14;6	37;29	-	C;T	17;3	39;39
Unigene11357_All	809	C	Y	C;T	23;8	37;37	-	C;T	9;3	36;38
Unigene11357_All	866	G	R	G;A	34;21	39;37	R	G;A	26;9	40;40
Unigene11357_All	968	T	W	T;A	29;27	39;39	-	T;A	26;22	40;41
Unigene11372_All	178	C	-	C;T	10;1	36;37	Y	C;T	9;7	33;39
Unigene11372_All	189	C	-	C;T	13;2	37;35	Y	C;T	8;7	37;36
Unigene11372_All	200	C	-	C;T	13;2	38;40	Y	C;T	8;7	37;37
Unigene11372_All	294	C	Y	C;T	12;5	35;34	-	C;T	8;1	30;20
Unigene11393_All	1024	T	-	T;G	25;17	26;8	K	T;G	24;27	27;11
Unigene113_All	293	C	Y	T;C	92;190	38;39	Y	T;C	61;154	38;35
Unigene113_All	332	A	G	G;A	205;10	39;0	G	G;A	166;18	39;0
Unigene113_All	344	G	A	A;G	219;10	39;0	A	A;G	210;18	38;0
Unigene113_All	527	T	G	G;T	259;8	37;0	G	G;A	254;1	35;34
Unigene113_All	554	T	C	C;T	432;17	38;0	C	C;A	373;2	39;21
Unigene113_All	563	C	T	T;C	434;12	37;34	T	T;C	375;13	38;0
Unigene113_All	578	A	C	C;A	445;11	39;21	C	C;A	371;9	39;0
Unigene113_All	584	C	T	T;C	439;11	38;41	T	T;C	362;9	39;0
Unigene11402_All	60	T	Y	C;T	34;18	38;38	Y	C;T	35;30	39;39
Unigene11402_All	81	A	R	G;A	47;20	38;39	R	G;A	44;33	39;39
Unigene11402_All	94	G	R	G;A	58;31	37;36	R	G;A	69;18	37;39
Unigene11402_All	128	T	K	T;G	59;30	35;38	K	T;G	45;22	37;38
Unigene11402_All	243	C	Y	C;T	61;29	35;36	Y	C;T	46;25	36;36
Unigene11402_All	343	A	R	G;A	45;29	37;36	R	A;G	22;21	37;37
Unigene11402_All	429	C	Y	C;T	36;5	37;37	-	C;T	14;4	35;35
Unigene11402_All	518	A	W	A;T	11;11	37;36	-	A;T	9;3	36;38
Unigene11402_All	708	A	W	A;T	32;8	39;39	-	A	26	37
Unigene11423_All	657	C	M	A;C	11;12	30;31	-	A;C	3;3	40;2
Unigene11428_All	169	A	-	A;G	151;7	37;37	R	A;G	129;10	38;37
Unigene11428_All	204	G	R	G;A	91;8	37;33	R	G;A	99;8	36;37
Unigene11428_All	263	A	R	A;G	180;23	38;39	R	A;G	178;19	38;40
Unigene11428_All	275	G	R	G;A	183;20	39;39	R	G;A	176;18	38;39
Unigene11447_All	582	A	M	A;C	21;7	25;23	-	A;C	26;1	28;38
Unigene11449_All	165	G	-	G;A	30;2	36;39	R	G;A	27;9	39;37
Unigene11475_All	46	T	-	T;C	3;2	36;38	Y	C;T	8;7	39;38
Unigene11475_All	82	T	-	T;C	6;2	33;39	Y	C;T	8;8	40;38
Unigene11475_All	106	G	-	G;T	12;2	39;40	K	G;T	15;8	37;38
Unigene11475_All	118	A	-	A;C	12;2	36;40	M	A;C	16;6	31;37
Unigene11475_All	166	A	R	A;G	15;7	39;38	R	A;G	28;8	39;39
Unigene11475_All	505	A	R	G;A	50;31	39;40	R	G;A	47;37	38;39
Unigene11475_All	514	G	R	A;G	49;32	40;40	R	A;G	45;38	38;39
Unigene11475_All	628	G	S	G;C	96;29	38;36	S	G;C	78;38	37;37
Unigene11475_All	655	T	-	T;C	62;5	39;30	Y	T;C	52;11	37;37
Unigene11475_All	679	A	-	A;G	48;1	36;33	R	A;G	51;6	36;38
Unigene11475_All	699	T	-	T;G	50;2	37;38	K	T;G	43;8	38;38
Unigene11475_All	709	A	-	A;G	45;2	39;40	R	A;G	43;8	39;38
Unigene11483_All	430	C	-	T;C	18;10	37;8	Y	T;C	10;9	31;16
Unigene11503_All	324	A	R	A;G	9;5	35;36	-	A	11	35
Unigene11503_All	376	T	-	C;T	4;4	37;35	Y	T;C	6;6	39;38
Unigene11503_All	387	T	-	A;T	4;2	36;36	W	A;T	6;6	38;37
Unigene11511_All	25	C	T	T	163	34	T	T;G	240;1	33;10
Unigene11511_All	30	A	G	G	175	36	G	G	255	36
Unigene11529_All	375	A	R	G;A	19;10	39;37	R	G;A	15;9	39;38
Unigene11529_All	399	G	R	A;G	23;14	36;35	R	A;G	16;10	36;38
Unigene11529_All	405	A	W	T;A	23;15	39;36	W	T;A	16;10	38;37
Unigene11529_All	461	C	M	C;A	19;6	35;37	-	C;A	17;3	36;39
Unigene11529_All	471	G	R	G;A	23;11	37;36	R	G;A	20;16	38;36
Unigene11529_All	478	A	R	A;G	23;12	38;38	R	A;G	20;16	39;38
Unigene11529_All	560	G	S	G;C	26;24	38;38	S	G;C	29;21	37;39
Unigene11529_All	573	G	R	G;A	32;27	36;37	R	G;A	29;21	35;38
Unigene11529_All	622	G	S	G;C	38;27	38;39	S	G;C	57;27	38;37
Unigene11529_All	627	T	Y	T;C	33;22	38;37	Y	T;C	46;20	39;37
Unigene11529_All	849	T	Y	C;T	51;12	35;36	-	C;T	37;23	33;35
Unigene11529_All	856	A	W	T;A	52;12	38;38	W	T;A	37;22	37;37
Unigene11529_All	889	C	Y	C;T	58;11	40;40	Y	C;T	43;18	40;39
Unigene1154_All	103	G	-	G;A	9;9	37;41	R	G;A	8;9	37;36
Unigene1154_All	256	A	R	G;A	51;93	28;38	R	G;A	50;85	26;38
Unigene1154_All	543	C	-	G;C	6;3	35;0	G	G;C	11;2	34;0
Unigene11553_All	97	T	C	C	8	35	-	T;C	2;2	34;32
Unigene11560_All	230	A	-	A;G	13;4	34;34	R	G;A	10;10	35;34
Unigene11565_All	827	G	S	G;C	20;15	36;38	S	G;C	19;5	37;39
Unigene11565_All	833	T	W	T;A	19;15	38;38	W	T;A	20;5	38;39
Unigene11565_All	861	C	S	C;G	17;8	38;39	-	C;G	20;3	40;40
Unigene11569_All	243	A	-	A;G	233;6	28;28	R	A;G	223;8	32;34
Unigene11569_All	277	A	-	A;C	251;4	37;37	M	A;C	241;13	37;35
Unigene11569_All	284	C	-	C;G	251;4	37;32	S	C;G	245;10	36;33
Unigene11569_All	302	G	-	G;C	251;4	35;36	S	G;C	247;8	34;34
Unigene11569_All	377	C	M	C;A	239;15	33;33	M	C;A	238;17	34;36
Unigene11569_All	383	A	R	A;G	242;12	32;29	R	A;G	240;15	33;34
Unigene11569_All	395	G	-	G;A	248;7	35;36	R	G;A	244;10	35;32
Unigene11569_All	404	T	-	T;C	248;7	36;35	Y	T;C	246;9	36;37
Unigene11569_All	503	C	-	C;T	246;9	34;36	Y	C;T	242;13	36;36
Unigene11569_All	524	C	-	C;T	247;8	36;37	Y	C;T	240;15	36;34
Unigene11569_All	566	A	R	A;G	243;12	37;36	R	A;G	246;9	37;37
Unigene11569_All	590	C	Y	C;T	220;35	38;38	Y	C;T	224;31	38;38
Unigene11569_All	647	C	Y	C;T	223;32	36;34	Y	C;T	217;38	36;35
Unigene11569_All	674	A	R	A;G	85;43	34;37	R	A;G	125;35	35;37
Unigene11569_All	710	C	Y	C;T	190;65	39;38	Y	C;T	210;45	39;38
Unigene11569_All	771	C	M	C;A	194;61	36;35	M	C;A	217;38	36;35
Unigene11569_All	791	A	-	A;G	217;38	27;34	R	A;G	225;30	27;33
Unigene11571_All	1159	C	M	C;A	109;143	6;4	-	C;A	117;138	6;4
Unigene11582_All	145	T	Y	C;T	8;5	35;32	Y	T;C	6;5	33;36
Unigene11582_All	219	G	S	C;G	6;6	38;36	S	G;C	11;6	38;37
Unigene11582_All	388	G	S	G;C	7;5	38;38	-	G;C	6;2	37;41
Unigene11585_All	893	C	A	A;C	93;40	14;2	A	A;C	73;31	13;2
Unigene11587_All	138	T	K	G;T	177;74	5;7	K	G;T	194;59	6;8
Unigene11597_All	105	T	Y	C;T	15;9	38;40	-	C;T	9;4	38;39
Unigene11597_All	111	G	S	G;C	12;12	40;39	-	G;T	11;1	38;41
Unigene11625_All	328	G	R	G;A	8;5	35;24	-	A;G	10;3	28;28
Unigene11625_All	496	C	Y	C;T	27;26	27;25	Y	C;T	19;14	32;25
Unigene11625_All	584	G	K	T;G	29;25	35;29	K	T;G	21;16	35;34
Unigene11625_All	621	G	R	A;G	20;12	30;36	R	A;G	21;10	27;38
Unigene11625_All	646	G	R	G;A	22;10	37;38	-	G;A	21;5	32;36
Unigene11625_All	654	C	M	C;A	22;10	36;37	-	C;A	21;5	30;36
Unigene11627_All	1474	T	K	G;T	234;19	5;16	-	T;G	87;167	25;4
Unigene11628_All	202	G	-	A;G	37;20	34;36	R	A;G	30;19	30;36
Unigene11628_All	257	G	-	G;A	71;5	39;40	R	G;A	60;10	39;38
Unigene11628_All	1020	A	R	G;A	12;17	36;38	-	G;A	8;16	34;0
Unigene11641_All	462	A	R	G;A	33;26	37;39	R	A;G	29;25	37;38
Unigene11641_All	474	G	S	C;G	33;24	38;38	S	G;C	29;25	35;39
Unigene11641_All	507	C	-	C;G	35;4	31;24	S	C;G	33;8	30;29
Unigene11641_All	621	C	G	G;C	35;1	38;41	-	G;C	37;2	38;37
Unigene11687_All	36	T	K	T;G	15;12	39;40	K	G;T	10;9	40;39
Unigene11687_All	45	T	Y	T;C	16;12	37;39	Y	T;C	11;10	36;40
Unigene11687_All	52	G	S	G;C	17;12	38;38	S	G;C	11;10	38;40
Unigene11688_All	891	C	S	C;G	7;5	14;13	-	C	21	17
Unigene11689_All	2155	C	T	T;C	281;1	34;2	T	T	276	34
Unigene11689_All	2170	A	G	G	272	33	G	G	261	33
Unigene11689_All	2185	G	A	A;G	258;2	29;5	A	A	256	29
Unigene11689_All	2197	G	T	T;G	377;21	32;0	T	T;G	276;6	32;0
Unigene1168_All	1532	C	Y	C;T	8;5	37;39	-	C;T	5;1	37;36
Unigene1168_All	1539	C	Y	T;C	5;5	39;35	-	C;T	4;1	36;39
Unigene11690_All	951	T	C	C	16	36	C	C	12	35
Unigene11690_All	966	A	C	C	8	36	-	C	6	31
Unigene11694_All	322	G	R	A;G	11;5	39;39	-	A;G	5;2	40;34
Unigene11705_All	54	G	R	G;A	34;19	37;38	-	G;A	31;14	37;36
Unigene11731_All	918	C	A	A;C	15;4	23;4	A	A;C	19;3	28;3
Unigene11737_All	119	T	K	T;G	6;5	38;32	-	T;G	3;2	37;35
Unigene11737_All	130	T	Y	T;C	6;6	35;34	-	C;T	2;2	37;35
Unigene11750_All	441	C	M	C;A	67;13	36;39	M	C;A	53;11	35;38
Unigene11750_All	493	G	R	G;A	113;14	33;26	R	G;A	107;12	34;27
Unigene11750_All	551	T	C	C;T	83;4	35;35	C	C;T	67;5	36;32
Unigene11771_All	164	G	R	G;A	5;5	38;37	-	G;A	7;1	36;40
Unigene11812_All	418	T	A	A	13	37	-	A;T	1;1	35;32
Unigene11824_All	39	A	-	A;C	23;38	11;6	M	A;C	23;49	14;5
Unigene11824_All	829	T	K	T;G	27;17	37;31	K	T;G	16;8	34;24
Unigene11852_All	482	T	-	T	255	36	Y	C;T	198;57	38;37
Unigene11868_All	995	A	-	G;A	1;1	40;35	G	G	24	38
Unigene11879_All	353	G	-	G;A	7;18	27;10	R	G;A	19;30	30;14
Unigene11879_All	430	C	M	C;A	14;9	38;39	-	C;A	17;2	36;39
Unigene11879_All	455	C	S	C;G	16;9	33;34	S	G;C	8;5	34;33
Unigene11898_All	524	T	-	C;T	7;4	40;39	Y	C;T	7;5	40;39
Unigene11906_All	711	C	T	T;C	181;136	37;0	T	T;C	219;54	37;0
Unigene11907_All	343	G	R	G;A	29;5	38;39	-	G;A	19;1	39;36
Unigene11907_All	356	C	S	C;G	26;5	39;39	-	C;G	18;1	39;40
Unigene11920_All	251	C	-	C;T	7;3	36;39	Y	C;T	18;6	38;34
Unigene11920_All	300	C	Y	C;T	7;6	38;38	-	C;T	13;3	36;33
Unigene11920_All	346	A	R	G;A	7;7	30;29	R	G;A	8;7	34;33
Unigene11920_All	359	G	R	A;G	9;6	25;26	R	G;A	10;11	33;18
Unigene11920_All	364	A	-	G;A	8;4	33;30	R	G;A	11;10	29;31
Unigene11920_All	379	G	R	A;G	9;6	32;26	R	G;A	12;6	35;30
Unigene11920_All	498	A	-	A;G	8;4	35;33	R	G;A	8;6	31;37
Unigene11920_All	530	T	-	T;C	8;4	38;37	Y	T;C	9;6	36;38
Unigene1195_All	666	A	R	G;A	192;61	3;8	R	A;G	78;176	9;3
Unigene11995_All	404	T	W	T;A	21;7	37;37	W	T;A	20;5	36;37
Unigene12004_All	231	T	W	T;A	14;6	33;27	-	T;A	11;1	31;35
Unigene12004_All	459	A	R	A;G	19;8	38;38	-	A;G	17;4	37;40
Unigene12004_All	485	G	R	G;A	19;7	36;34	-	G;A	18;3	38;38
Unigene12004_All	501	C	Y	C;T	17;7	34;27	-	C;T	18;3	35;33
Unigene12004_All	643	A	R	A;G	17;9	32;20	-	A;G	15;6	23;2
Unigene12007_All	1024	T	-	T;G	139;115	12;4	K	T;G	121;132	7;3
Unigene12007_All	1038	A	R	A;G	43;211	17;3	-	G;A	213;41	4;10
Unigene12033_All	47	A	C	C;A	27;1	38;40	-	C;A	27;6	37;35
Unigene12033_All	63	T	Y	T;C	42;9	36;38	Y	T;C	40;11	36;38
Unigene12033_All	75	C	Y	C;T	49;11	36;33	Y	C;T	35;21	37;37
Unigene12033_All	107	C	Y	C;T	93;8	30;36	-	C;T	82;2	30;32
Unigene12033_All	148	G	-	G;C	109;6	36;35	S	G;C	89;7	35;36
Unigene12033_All	167	A	R	A;G	88;18	33;38	R	A;G	76;17	33;36
Unigene12033_All	225	C	-	C;G	84;2	36;37	S	C;G	60;8	35;38
Unigene12033_All	240	C	Y	C;T	59;16	35;36	Y	C;T	43;12	36;32
Unigene12033_All	252	G	-	G;A	80;2	36;41	K	G;T	53;9	35;34
Unigene12033_All	261	A	M	A;C	83;14	33;35	M	A;C	55;15	34;34
Unigene12033_All	294	G	K	G;T	141;23	37;38	K	G;T	112;15	37;38
Unigene12033_All	302	G	R	G;A	156;11	38;37	-	G;A	134;3	38;40
Unigene12033_All	305	G	-	G;A	162;5	38;39	R	G;A	120;12	38;39
Unigene12033_All	345	G	R	G;A	163;10	36;37	R	G;A	120;15	36;38
Unigene12033_All	369	G	R	G;A	155;15	29;33	R	G;A	114;10	28;30
Unigene12033_All	388	C	-	C;T	154;8	33;36	Y	C;T	111;10	33;39
Unigene12033_All	403	G	-	G;C	119;25	32;37	S	G;C	98;20	33;31
Unigene12033_All	413	G	R	G;A	112;7	37;39	-	G;A	81;4	37;37
Unigene12033_All	429	T	Y	T;C	82;30	38;37	Y	T;C	57;26	37;38
Unigene12033_All	435	C	Y	C;T	100;11	38;37	Y	C;T	71;12	38;38
Unigene12033_All	444	G	K	G;T	71;14	37;38	K	G;T	57;13	37;37
Unigene12068_All	256	A	-	G;A	5;4	41;0	R	G;A	7;5	38;39
Unigene12068_All	335	T	-	C;T	2;1	33;0	Y	T;C	8;5	39;36
Unigene12068_All	371	T	-	T	10	36	Y	T;C	12;6	37;39
Unigene12073_All	498	G	R	G;A	70;8	36;37	R	G;A	63;12	35;37
Unigene12073_All	503	A	M	A;C	69;8	36;37	M	A;C	62;12	35;38
Unigene12075_All	579	G	R	A;G	17;15	38;39	R	G;A	32;21	38;38
Unigene12075_All	597	G	R	A;G	31;19	37;38	R	A;G	36;32	38;38
Unigene12075_All	642	C	Y	T;C	36;6	33;40	Y	T;C	40;8	33;39
Unigene12075_All	672	C	Y	T;C	8;5	36;39	-	T;C	9;3	35;36
Unigene12088_All	657	C	-	G;C	9;4	27;4	G	G	13	26
Unigene12088_All	673	C	T	T;C	15;1	28;2	-	T;C	9;1	29;5
Unigene12097_All	251	C	-	C	15	34	S	C;G	12;5	34;34
Unigene12097_All	257	G	-	G	15	35	S	G;C	12;5	34;33
Unigene12098_All	234	C	-	C	17	38	Y	C;T	21;5	38;36
Unigene12100_All	539	T	-	A;T	14;2	37;5	A	A;T	15;1	35;7
Unigene12133_All	342	C	-	C;T	25;5	34;35	Y	C;T	32;6	35;37
Unigene12133_All	362	G	S	G;C	25;9	35;40	S	G;C	25;7	35;37
Unigene12133_All	400	A	R	A;G	32;9	37;31	-	A;G	20;4	37;31
Unigene12133_All	649	C	M	C;A	13;9	34;35	-	C;A	13;6	33;35
Unigene12133_All	712	G	R	G;A	9;10	31;24	R	A;G	9;6	24;32
Unigene12145_All	1085	G	-	G;T	248;7	37;37	K	G;T	244;11	37;33
Unigene12155_All	430	T	K	G;T	210;43	8;20	-	T;G	145;109	30;8
Unigene12155_All	1300	T	K	G;T	239;15	6;14	-	T;G	81;120	35;7
Unigene12159_All	628	A	-	C;A	32;32	20;32	M	C;A	27;49	25;33
Unigene1217_All	1942	G	R	G;A	45;9	37;36	-	G;A	35;2	37;33
Unigene1217_All	1984	T	Y	T;C	26;8	36;38	-	T;C	19;1	36;36
Unigene1217_All	2080	T	Y	T;C	21;5	35;36	-	T;C	13;1	35;39
Unigene1217_All	2143	A	G	G;A	27;1	36;35	-	G;A	13;1	37;34
Unigene12186_All	627	G	T	T;G	37;23	32;2	T	T;G	16;14	31;2
Unigene12186_All	649	G	T	T;G	77;8	33;2	T	T;C	36;1	28;27
Unigene12190_All	25	G	T	T	22	23	T	T	23	24
Unigene1219_All	60	T	W	T;A	13;7	39;37	W	T;A	30;11	39;39
Unigene1219_All	80	C	S	C;G	16;9	39;39	S	C;G	32;13	39;39
Unigene1219_All	96	A	R	A;G	15;8	37;37	R	A;G	31;13	37;36
Unigene12232_All	379	C	-	C;G	15;3	24;36	S	C;G	22;12	30;33
Unigene12232_All	754	G	-	G;C	252;3	36;30	S	G;C	245;10	36;37
Unigene12236_All	315	C	M	C;A	163;20	22;16	-	C;A	159;25	23;11
Unigene1223_All	189	A	R	A;G	10;5	39;39	-	G;A	8;3	38;41
Unigene12265_All	540	T	K	G;T	24;17	23;5	-	G;T	35;14	20;4
Unigene12265_All	559	G	-	A;G	24;18	21;2	A	A;G	40;12	15;2
Unigene12268_All	173	A	C	C;A	1264;44	35;0	C	C;A	1266;47	34;34
Unigene12268_All	202	C	G	G;C	1211;23	31;0	G	G;C	1163;30	32;38
Unigene12294_All	377	A	-	A;T	7;3	37;38	W	T;A	7;5	38;34
Unigene12294_All	396	G	-	G;A	18;3	37;41	R	A;G	7;5	40;38
Unigene12299_All	140	A	-	A	2	39	R	G;A	7;7	40;36
Unigene12299_All	157	G	-	G	2	40	R	A;G	7;5	37;38
Unigene12299_All	170	T	-	T	2	38	Y	C;T	6;5	38;38
Unigene12299_All	255	G	A	A;G	9;1	29;0	A	A;G	45;1	34;0
Unigene12306_All	449	A	-	A;G	6;4	38;37	R	A;G	9;6	35;37
Unigene12306_All	485	C	-	C;G	13;4	38;36	S	C;G	15;7	36;37
Unigene12307_All	108	C	-	G;C	10;4	39;40	S	C;G	9;8	38;35
Unigene12307_All	312	A	-	A;G	12;3	34;40	R	A;G	10;7	36;38
Unigene12320_All	185	A	G	G;A	12;35	36;0	-	G;A	12;49	36;0
Unigene12320_All	196	C	G	G;C	12;35	35;0	-	G;C	12;49	39;0
Unigene12320_All	642	G	R	G;A	114;15	27;32	-	G;A	94;11	32;34
Unigene12320_All	696	A	R	A;G	71;37	39;39	R	A;G	73;28	39;37
Unigene12320_All	753	T	Y	T;C	38;27	35;38	Y	T;C	38;22	35;37
Unigene12320_All	766	T	Y	T;C	37;26	30;24	Y	T;C	39;21	34;19
Unigene12320_All	882	G	R	G;A	151;34	38;37	R	G;A	105;30	38;37
Unigene12320_All	927	T	Y	T;C	151;18	35;33	Y	T;C	102;13	35;33
Unigene12320_All	938	C	Y	C;T	153;22	34;34	Y	C;T	100;16	35;30
Unigene12320_All	1008	G	R	G;A	133;15	38;35	R	G;A	91;15	39;34
Unigene12325_All	207	A	W	T;A	59;35	37;34	W	T;A	37;18	37;31
Unigene12335_All	152	C	Y	C;T	41;7	31;32	-	C;T	21;4	33;35
Unigene12335_All	172	C	Y	C;T	37;11	34;33	Y	C;T	17;5	35;32
Unigene12335_All	314	C	-	T;C	29;4	35;38	Y	T;C	19;7	37;39
Unigene12335_All	347	G	-	G;A	47;3	38;33	R	G;A	40;8	36;39
Unigene12335_All	356	C	-	C;T	47;3	38;32	Y	C;T	41;8	37;34
Unigene12335_All	365	A	-	A;T	44;3	38;27	W	A;T	41;8	36;29
Unigene12335_All	678	A	R	A;G	21;7	36;37	-	A;G	28;7	32;31
Unigene12335_All	721	T	Y	T;C	28;8	38;38	Y	T;C	37;12	37;39
Unigene12335_All	726	G	S	G;C	31;6	39;39	S	G;C	43;9	37;39
Unigene12335_All	755	G	-	G;C	29;2	36;37	S	G;C	38;6	37;37
Unigene12335_All	948	A	M	A;C	9;8	38;33	M	C;A	13;10	35;35
Unigene12335_All	1015	G	-	G;A	4;3	39;39	R	A;G	16;5	38;39
Unigene12344_All	913	G	T	T;G	18;5	23;3	-	T;G	5;1	10;5
Unigene1234_All	72	A	M	A;C	84;69	36;34	M	A;C	166;47	36;35
Unigene1234_All	85	G	S	G;C	93;69	35;32	S	G;C	179;47	34;32
Unigene1234_All	119	T	Y	T;C	125;23	31;28	Y	T;C	188;24	30;31
Unigene1234_All	128	T	-	T;C	129;8	35;26	Y	T;C	198;14	34;35
Unigene1234_All	190	G	R	G;A	142;12	33;37	R	G;A	244;11	34;37
Unigene1234_All	197	C	S	C;G	135;12	33;39	S	C;G	243;12	33;35
Unigene1234_All	338	A	W	A;T	140;8	32;38	W	A;T	242;12	32;38
Unigene1234_All	344	T	W	T;A	159;8	33;38	W	T;A	242;11	34;37
Unigene1234_All	356	G	S	G;C	164;8	35;35	S	G;C	244;11	35;35
Unigene1234_All	493	T	K	T;G	226;29	25;31	-	T;G	254;1	24;2
Unigene12353_All	1113	C	A	A	8	30	-	A;C	6;1	27;12
Unigene12367_All	147	C	-	A;C	48;36	24;5	M	A;C	25;29	21;5
Unigene12367_All	705	T	K	T;G	61;68	19;8	-	T;G	53;45	26;7
Unigene12369_All	17	C	G	G	11	35	-	G	3	32
Unigene12369_All	22	G	T	T	15	36	-	T	3	37
Unigene12371_All	418	T	Y	T;C	22;5	37;38	-	T;C	21;1	36;34
Unigene12371_All	487	T	Y	T;C	59;11	38;39	-	T;C	42;3	38;40
Unigene12371_All	492	T	Y	T;C	56;14	38;37	-	T;C	42;3	38;38
Unigene12371_All	615	T	Y	T;C	39;8	37;39	-	T	40	38
Unigene12374_All	256	G	S	C;G	49;36	40;35	S	C;G	48;59	40;39
Unigene12374_All	310	T	Y	C;T	46;39	33;37	-	C;T	70;56	38;34
Unigene12374_All	340	T	Y	C;T	21;17	39;40	Y	T;C	35;34	39;38
Unigene12374_All	496	G	R	G;A	54;33	39;37	R	A;G	56;47	37;39
Unigene12374_All	529	G	R	G;A	50;26	37;39	R	A;G	41;40	38;36
Unigene12374_All	547	A	R	A;G	77;46	35;36	R	G;A	65;63	36;33
Unigene12374_All	583	T	Y	T;C	131;44	36;38	-	T;C	100;76	35;39
Unigene12374_All	616	T	W	T;A	133;41	30;36	W	T;A	115;73	30;36
Unigene12381_All	729	G	-	G;C	250;5	35;28	S	G;C	213;15	35;37
Unigene12390_All	372	G	T	T;G	188;1	39;41	K	G;T	208;47	39;39
Unigene12390_All	1053	G	-	G	101	39	R	A;G	118;32	38;39
Unigene12391_All	2036	C	T	T;C	68;1	14;2	T	T;C	61;3	20;2
Unigene12391_All	2333	C	Y	C;T	35;5	31;36	-	C;T	57;6	33;36
Unigene12414_All	159	A	R	A;G	125;10	34;37	R	A;G	100;8	34;38
Unigene12414_All	181	G	S	G;C	32;6	36;38	S	G;C	38;5	35;37
Unigene12414_All	190	A	W	A;T	37;6	35;39	W	A;T	40;5	34;37
Unigene12414_All	195	G	R	G;A	38;6	35;37	-	G;A	41;5	35;34
Unigene12414_All	372	G	-	G;A	11;1	35;27	R	G;A	21;6	35;39
Unigene12414_All	426	A	R	A;G	13;6	38;36	-	A;G	19;4	37;32
Unigene12414_All	817	A	-	G;A	6;2	37;37	R	A;G	6;5	38;37
Unigene12425_All	196	T	-	C;T	1;1	41;18	C	C	13	36
Unigene12444_All	172	A	R	A;G	173;102	38;39	R	A;G	176;96	38;39
Unigene12444_All	177	A	R	A;G	240;18	38;39	R	A;G	237;21	39;40
Unigene12444_All	189	A	R	A;G	186;69	37;37	R	A;G	185;70	37;38
Unigene12444_All	218	C	M	C;A	166;89	36;33	M	C;A	159;96	37;35
Unigene12444_All	241	G	S	G;C	153;102	39;38	S	G;C	143;90	39;39
Unigene12446_All	161	G	-	A;G	75;620	35;21	R	A;G	46;426	36;24
Unigene12446_All	170	C	-	A;C	74;467	36;13	M	A;C	50;347	37;18
Unigene12446_All	182	T	K	G;T	374;248	30;16	K	G;T	237;192	29;29
Unigene12446_All	197	G	A	A;G	242;176	35;7	R	A;G	150;144	35;24
Unigene12446_All	337	C	T	T;C	173;42	35;26	T	T;C	111;20	36;0
Unigene12448_All	94	G	K	T;G	9;25	34;39	K	T;G	8;23	36;37
Unigene12448_All	305	C	S	C;G	52;29	36;40	S	C;G	37;18	37;40
Unigene12448_All	325	C	M	C;A	66;28	39;39	M	C;A	53;21	38;39
Unigene12488_All	900	G	-	C;G	11;1	38;41	S	G;C	9;7	38;39
Unigene12488_All	950	A	-	A;G	14;1	39;40	R	A;G	10;10	40;39
Unigene12488_All	1034	C	-	C;A	20;1	39;41	M	C;A	22;11	39;38
Unigene12560_All	81	C	S	C;G	26;11	33;28	S	C;G	26;12	34;34
Unigene12560_All	91	A	R	A;G	30;10	33;25	R	A;G	27;12	34;34
Unigene12560_All	111	C	-	C;T	32;4	31;35	Y	C;T	32;10	32;30
Unigene12566_All	237	C	M	A;C	7;11	33;13	M	A;C	16;13	28;13
Unigene1256_All	109	G	C	C	255	32	C	C	255	31
Unigene1256_All	124	G	A	A;C	251;4	24;2	A	A;C	246;9	24;2
Unigene1256_All	166	C	S	C;G	227;28	31;32	S	C;G	229;25	31;33
Unigene1256_All	191	C	M	C;A	233;22	28;29	M	C;A	246;8	29;29
Unigene1256_All	202	G	K	G;T	217;36	24;22	-	G;T	222;33	18;16
Unigene1256_All	469	C	-	C;G	247;8	34;34	S	C;G	245;10	34;32
Unigene12586_All	127	C	T	T;C	29;10	33;0	T	T;C	32;10	36;0
Unigene1258_All	415	G	-	G;T	21;2	40;41	K	G;T	16;6	39;40
Unigene125_All	366	A	-	A;C	622;104	37;9	M	C;A	80;399	20;34
Unigene125_All	434	G	C	C	553	35	-	C	467	37
Unigene12606_All	285	T	-	T;G	7;4	37;41	K	G;T	5;5	38;31
Unigene12626_All	92	T	Y	T;C	24;11	36;34	-	T;C	29;11	36;36
Unigene12626_All	106	A	R	A;G	21;19	35;37	R	A;G	22;17	35;39
Unigene12626_All	235	T	Y	C;T	53;12	37;38	Y	C;T	54;18	37;37
Unigene12626_All	262	C	Y	C;T	123;9	36;33	Y	C;T	127;12	35;36
Unigene12626_All	423	G	K	G;T	39;10	39;39	-	G;T	56;4	39;40
Unigene12637_All	148	C	-	A;C	12;2	18;7	A	A;C	15;1	20;5
Unigene12653_All	636	C	S	C;G	13;12	36;32	-	C;G	11;9	35;26
Unigene12653_All	802	A	R	A;G	6;5	35;39	R	A;G	9;7	35;39
Unigene12698_All	225	A	W	A;T	248;7	38;37	-	A;T	252;3	38;37
Unigene12759_All	151	C	M	A;C	105;149	15;7	M	A;C	101;138	14;7
Unigene1275_All	96	T	Y	T;C	15;5	36;39	Y	C;T	13;13	40;36
Unigene1275_All	111	A	R	A;G	25;6	30;39	R	A;G	20;14	29;37
Unigene1275_All	141	C	Y	C;T	33;7	39;38	-	C;T	22;4	38;38
Unigene1275_All	156	T	K	T;G	48;9	38;38	-	T;G	30;4	37;39
Unigene1275_All	243	A	-	A;G	37;5	37;40	R	A;G	38;5	36;38
Unigene1275_All	435	G	-	G;A	27;3	38;39	R	G;A	24;10	39;39
Unigene12768_All	164	C	S	C;G	10;7	39;39	S	C;G	18;17	39;40
Unigene12768_All	253	A	R	G;A	10;9	36;37	R	A;G	21;17	36;38
Unigene12768_All	279	A	M	C;A	10;9	37;37	M	A;C	21;17	37;37
Unigene12768_All	294	T	Y	T;C	8;7	37;38	Y	T;C	21;17	38;38
Unigene12799_All	979	T	-	C	6	36	C	C	8	37
Unigene12809_All	371	C	Y	C;T	244;11	33;32	-	C;T	243;12	35;33
Unigene12809_All	1861	T	Y	T;C	237;18	34;32	Y	T;C	226;29	34;35
Unigene1283_All	341	T	K	T;G	29;13	39;38	K	T;G	47;25	40;40
Unigene1283_All	350	G	R	G;A	32;11	39;37	R	G;A	48;24	39;38
Unigene1283_All	447	C	S	C;G	28;11	38;39	S	C;G	43;23	38;40
Unigene12866_All	168	G	S	G;C	67;11	33;34	S	G;C	69;11	32;31
Unigene12866_All	201	C	Y	C;T	33;8	33;30	Y	C;T	41;7	28;29
Unigene12867_All	180	A	W	A;T	70;7	34;38	-	A;T	96;2	35;35
Unigene12867_All	260	A	R	A;G	37;18	37;37	R	A;G	45;6	37;39
Unigene12867_All	271	C	S	C;G	36;18	37;36	S	C;G	44;6	37;38
Unigene12867_All	296	G	R	G;A	28;10	35;35	-	G;A	31;4	36;33
Unigene12883_All	128	T	-	T	40	37	Y	T;C	19;15	36;36
Unigene12883_All	221	C	-	C	128	38	Y	C;T	45;26	38;38
Unigene12945_All	181	T	-	T;C	19;3	39;40	Y	T;C	35;20	39;39
Unigene12989_All	24	G	C	C;T	10;1	32;37	-	C	6	31
Unigene12999_All	148	G	A	A	8	38	A	A	8	38
Unigene13001_All	24	C	T	T;C	254;1	31;7	T	T	255	31
Unigene1302_All	270	A	-	G	7	39	G	G;A	10;2	38;0
Unigene1302_All	399	A	G	G;A	8;4	39;0	-	G;A	2;7	37;40
Unigene1305_All	148	A	-	G;A	4;1	37;0	G	G	13	39
Unigene13203_All	61	T	-	C;T	9;4	34;0	C	C;T	17;8	37;0
Unigene13203_All	71	T	A	A;T	12;4	37;0	A	A;T	18;8	39;0
Unigene13203_All	106	C	T	T;C	14;4	31;0	-	T;C	20;10	26;29
Unigene1320_All	346	C	-	A;G	6;2	26;34	A	A;G	26;3	30;34
Unigene1324_All	235	A	-	G;A	6;4	35;31	R	A;G	6;5	34;34
Unigene13257_All	231	A	-	G	9	38	G	G	10	38
Unigene13319_All	309	G	C	C;G	11;20	39;0	-	C;G	8;9	38;0
Unigene13328_All	131	A	M	C;A	6;5	39;36	M	A;C	14;10	33;38
Unigene13328_All	267	T	Y	C;T	24;32	39;40	Y	C;T	31;43	38;38
Unigene13340_All	94	A	R	A;G	19;6	39;36	-	A;G	19;3	39;36
Unigene13340_All	170	A	M	A;C	18;8	34;37	M	A;C	21;12	35;38
Unigene13340_All	215	A	R	A;G	12;7	40;39	R	A;G	15;5	40;38
Unigene13340_All	238	C	Y	C;T	13;7	37;37	Y	C;T	14;5	35;36
Unigene13393_All	42	G	R	A;G	12;10	39;40	-	G;A	9;4	38;41
Unigene13393_All	62	T	Y	C;T	16;7	38;40	Y	T;C	7;6	39;38
Unigene13393_All	92	G	R	G;A	13;13	34;32	-	G;A	11;4	31;29
Unigene13413_All	338	C	S	C;G	28;12	38;37	-	C	20	39
Unigene13413_All	366	C	M	C;A	25;11	38;38	-	C	17	39
Unigene13413_All	378	C	Y	C;T	14;11	38;35	-	C	10	39
Unigene1343_All	219	G	-	C;G	145;9	38;39	S	C;G	45;13	38;38
Unigene1343_All	562	A	-	A	3	20	R	A;G	18;5	30;37
Unigene13453_All	306	A	M	A;C	6;6	40;37	M	C;A	9;7	38;39
Unigene13453_All	332	A	-	A;C	5;4	40;39	M	A;C	8;6	39;38
Unigene1345_All	186	C	-	A;C	228;27	16;2	A	A;C	237;19	19;2
Unigene13472_All	70	T	Y	T;C	9;6	27;33	Y	T;C	13;11	32;33
Unigene13472_All	148	C	Y	C;T	9;5	35;31	Y	C;T	20;7	28;29
Unigene13472_All	161	G	R	A;G	13;9	33;26	A	A	25	30
Unigene13472_All	174	A	M	A;C	9;6	31;28	C	C;G	10;1	32;20
Unigene13472_All	188	T	-	T;C	9;4	33;39	C	C	10	36
Unigene13474_All	161	G	-	T;G	16;3	39;2	T	T	13	38
Unigene13488_All	259	G	C	C;G	28;3	26;4	C	C	30	30
Unigene13488_All	281	C	A	A;C	21;2	26;2	A	A;C	28;1	34;2
Unigene13557_All	102	C	S	C;G	98;157	4;2	-	C;G	101;154	6;2
Unigene13557_All	132	G	K	G;T	211;42	3;7	-	T;G	73;182	19;5
Unigene13557_All	156	G	T	T;G	187;68	31;2	T	T;G	207;46	31;2
Unigene13558_All	269	T	Y	T;C	124;131	31;23	Y	C;T	162;103	24;31
Unigene13558_All	292	G	-	G;C	487;4	34;38	S	G;C	419;14	36;36
Unigene13558_All	300	A	-	G;A	249;243	33;31	G	G;A	240;220	35;36
Unigene13558_All	313	T	-	A;T	249;243	34;29	W	A;T	194;309	35;35
Unigene13558_All	337	T	W	A;T	110;548	33;32	W	A;T	111;551	32;35
Unigene13558_All	366	C	S	G;C	31;704	29;27	S	C;G	730;21	35;25
Unigene13580_All	57	C	Y	C;T	10;6	39;39	Y	C;T	15;6	38;39
Unigene13580_All	78	G	R	G;A	33;8	37;39	R	G;A	34;7	37;40
Unigene13580_All	112	G	S	G;C	44;9	39;36	S	G;C	38;8	39;33
Unigene13580_All	189	C	Y	C;T	42;12	36;35	Y	C;T	40;8	36;38
Unigene13622_All	105	C	-	A;C	7;3	37;0	A	A;C	10;6	37;0
Unigene13695_All	118	A	M	A;C	32;24	39;38	M	A;C	27;11	38;40
Unigene13695_All	148	T	Y	T;C	33;25	37;38	Y	T;C	25;13	39;34
Unigene13695_All	174	A	M	A;C	30;19	33;35	M	A;C	18;9	35;32
Unigene13695_All	242	A	R	A;G	23;7	37;36	-	A;G	12;4	37;37
Unigene13695_All	301	T	Y	T;C	14;8	36;37	-	T;C	7;4	34;38
Unigene13695_All	371	C	Y	C;T	27;9	35;26	Y	C;T	23;16	36;30
Unigene13695_All	378	T	-	T;G	27;9	32;14	K	T;G	21;16	32;26
Unigene1370_All	303	T	-	T;G	18;1	30;40	K	G;T	7;5	35;31
Unigene1370_All	312	G	-	G;C	17;2	32;18	S	G;C	8;7	31;34
Unigene13723_All	28	C	S	C;G	69;15	32;34	-	C;G	123;15	34;32
Unigene13723_All	52	A	R	A;G	153;103	28;33	R	A;G	165;88	28;32
Unigene13723_All	102	T	Y	T;C	210;46	33;27	-	T;C	221;34	38;27
Unigene13723_All	123	C	M	C;A	195;54	29;31	M	C;A	197;55	34;35
Unigene13729_All	90	G	K	G;T	143;112	34;35	K	G;T	48;30	35;37
Unigene13729_All	151	T	Y	C;T	15;17	15;12	Y	T;C	9;7	29;21
Unigene13767_All	171	G	-	T;G	2;1	41;7	T	T	8	36
Unigene13784_All	60	G	R	G;A	11;6	40;39	R	G;A	13;5	38;38
Unigene13784_All	79	A	W	A;T	15;6	37;40	W	A;T	15;5	37;40
Unigene13784_All	93	A	M	A;C	27;10	33;38	M	A;C	38;7	33;38
Unigene13784_All	110	C	S	C;G	28;10	37;37	S	C;G	37;7	38;39
Unigene13795_All	341	A	C	C	9	36	-	C;A	2;1	33;7
Unigene13828_All	23	C	A	A	10	36	-	A;C	10;2	34;8
Unigene1382_All	356	G	R	A;G	15;13	35;37	R	A;G	10;12	34;31
Unigene1382_All	668	T	K	G;T	14;7	23;18	-	G;T	7;1	27;27
Unigene1382_All	704	G	S	C;G	13;5	34;35	-	C;G	6;3	29;35
Unigene1382_All	756	A	R	A;G	6;5	38;34	-	G;A	5;2	37;22
Unigene1382_All	776	C	Y	T;C	10;7	34;34	-	T;C	9;2	33;37
Unigene1382_All	859	G	R	G;A	28;9	33;36	-	G;A	18;1	33;38
Unigene1382_All	954	G	R	G;A	18;6	36;32	-	G;A	18;3	33;39
Unigene1382_All	1238	G	R	G;A	15;6	35;33	-	G;A	7;3	37;19
Unigene1382_All	1301	C	Y	C;T	17;8	39;28	-	C;T	10;4	37;33
Unigene1382_All	1481	G	R	G;A	12;5	32;38	R	G;A	7;5	36;36
Unigene1382_All	1656	C	-	C;T	12;3	32;36	Y	T;C	6;5	34;33
Unigene1382_All	1723	A	M	C;A	8;5	35;31	-	A;C	3;2	34;38
Unigene1382_All	1733	T	Y	T;C	6;6	37;33	-	T;C	3;1	34;39
Unigene1382_All	2016	T	Y	T;C	9;8	33;28	-	C;T	9;3	32;27
Unigene13840_All	309	G	A	A;C	33;3	24;4	A	A;C	52;5	23;2
Unigene13870_All	411	C	S	C;G	141;114	38;39	S	C;G	209;46	37;39
Unigene13870_All	430	C	Y	C;T	129;126	39;40	Y	C;T	196;59	38;40
Unigene13870_All	457	C	Y	T;C	146;109	36;35	Y	C;T	175;80	35;36
Unigene13870_All	658	T	Y	T;C	148;35	39;37	Y	T;C	123;62	39;38
Unigene13870_All	667	T	K	T;G	181;28	38;37	K	T;G	155;46	38;36
Unigene13885_All	96	T	C	C;T	58;6	34;40	C	C;T	37;4	36;0
Unigene13885_All	111	C	A	A;C	76;6	34;39	A	A;C	42;4	34;0
Unigene13899_All	236	G	T	T;G	24;36	39;0	-	T;G	17;49	39;0
Unigene13905_All	359	G	R	G;A	79;7	29;31	R	G;A	47;7	31;34
Unigene13905_All	390	G	R	G;A	75;7	34;35	R	G;A	40;6	37;37
Unigene13940_All	183	C	Y	T;C	6;50	38;35	-	T;C	4;38	37;37
Unigene13979_All	586	T	K	G;T	195;58	7;5	K	T;G	88;165	13;6
Unigene13979_All	643	T	K	G;T	155;98	6;8	-	T;G	214;38	29;6
Unigene13985_All	241	C	-	C;A	8;2	39;40	M	C;A	14;5	37;39
Unigene13985_All	305	T	-	T;G	7;5	38;35	K	G;T	8;6	36;37
Unigene13985_All	311	A	-	A;C	6;2	39;40	M	C;A	7;5	33;36
Unigene13985_All	489	G	-	G;C	247;8	33;30	S	G;C	241;14	34;33
Unigene13985_All	495	C	M	C;A	247;8	32;30	-	C;A	241;14	33;33
Unigene13985_All	544	C	Y	C;T	198;20	33;39	-	C;T	224;31	33;39
Unigene13985_All	570	T	Y	T;C	109;20	33;34	Y	T;C	129;31	33;35
Unigene13985_All	586	G	S	G;C	127;20	36;34	S	G;C	145;31	36;33
Unigene13986_All	143	C	Y	C;T	7;6	37;28	-	C;T	7;5	39;33
Unigene14009_All	196	A	W	A;T	16;8	37;37	W	A;T	23;6	39;37
Unigene14009_All	253	C	S	C;G	19;11	37;38	S	C;G	35;5	36;38
Unigene14009_All	374	C	M	A;C	9;8	36;35	M	C;A	19;5	37;40
Unigene14009_All	476	C	M	C;A	30;10	39;37	M	C;A	35;14	38;36
Unigene14009_All	680	T	Y	T;C	21;9	32;30	Y	T;C	16;6	38;32
Unigene14009_All	690	A	R	A;G	15;7	38;33	R	A;G	16;6	37;36
Unigene14009_All	913	C	Y	C;T	10;5	37;36	-	C;T	14;2	36;21
Unigene14009_All	918	A	R	A;G	10;5	36;35	-	A;G	12;2	35;21
Unigene14009_All	928	T	Y	T;C	10;5	32;36	-	T;C	12;2	36;21
Unigene14009_All	1053	C	Y	C;T	17;7	37;38	-	C;T	18;4	37;37
Unigene14009_All	1071	T	Y	T;C	26;13	31;32	Y	T;C	23;9	35;35
Unigene14009_All	1093	C	M	C;A	31;13	36;38	M	C;A	28;8	37;35
Unigene14009_All	1149	T	W	T;A	23;8	34;36	W	T;A	17;7	36;35
Unigene14009_All	1257	C	Y	C;T	17;6	39;38	-	C;T	23;4	38;37
Unigene1400_All	106	G	A	A;G	67;23	20;2	-	A;G	35;28	16;2
Unigene1400_All	129	G	T	T;C	73;2	22;8	T	T;G	47;4	19;3
Unigene14018_All	448	C	-	C;A	77;4	37;37	M	C;A	64;13	37;34
Unigene14018_All	580	A	R	A;G	89;27	36;39	R	A;G	71;8	35;36
Unigene14018_All	618	A	R	A;G	207;48	31;28	R	A;G	201;54	34;31
Unigene14018_All	642	A	W	T;A	113;96	32;35	W	T;A	118;84	34;36
Unigene14018_All	658	C	S	C;G	192;63	36;33	S	C;G	183;55	35;36
Unigene14018_All	688	G	K	G;T	88;21	26;29	K	G;T	74;17	27;28
Unigene14018_All	694	A	W	A;T	75;16	28;25	W	A;T	65;22	29;22
Unigene14020_All	720	C	M	C;A	65;6	36;38	M	C;A	60;6	37;36
Unigene14060_All	949	T	C	C;T	27;6	38;0	C	C;T	27;1	39;0
Unigene14060_All	954	A	G	G;A	23;8	36;0	G	G;A	24;1	36;0
Unigene14060_All	969	G	A	A;G	15;10	34;0	A	A;G	17;4	33;0
Unigene14060_All	1040	C	-	T;C	14;14	40;0	T	T;C	15;14	40;0
Unigene14072_All	344	C	-	C	1	41	T	T	8	37
Unigene14087_All	25	T	C	C;T	39;1	39;35	C	C;T	46;1	37;31
Unigene14087_All	48	C	Y	C;T	52;27	37;39	Y	C;T	40;35	37;39
Unigene14087_All	137	G	-	G;A	173;82	22;33	R	G;A	167;88	24;31
Unigene14087_All	152	T	Y	T;C	174;81	22;27	Y	T;C	174;80	24;29
Unigene14087_All	185	T	K	T;G	166;89	29;32	K	T;G	163;91	31;31
Unigene14087_All	266	C	Y	C;T	197;58	38;37	Y	C;T	191;64	38;37
Unigene14087_All	318	T	W	T;A	231;24	39;36	W	T;A	235;20	39;37
Unigene14087_All	323	C	Y	C;T	231;24	39;36	Y	C;T	235;20	39;37
Unigene14138_All	1220	A	M	C;A	11;10	37;37	M	C;A	20;17	37;38
Unigene14138_All	1233	T	Y	C;T	12;12	39;37	Y	C;T	20;17	39;39
Unigene14138_All	1238	T	Y	C;T	12;12	39;36	Y	C;T	21;17	39;38
Unigene14159_All	298	C	-	C	12	39	M	C;A	9;5	35;39
Unigene14164_All	43	T	-	T;G	36;1	30;41	K	T;G	23;6	32;37
Unigene14164_All	52	A	-	A;G	40;1	36;38	R	A;G	29;6	33;37
Unigene14164_All	79	T	G	G;T	41;1	40;35	K	G;T	33;6	37;35
Unigene14164_All	115	T	G	G;A	24;1	38;34	G	G	45	35
Unigene14195_All	367	T	Y	T;C	224;16	33;32	-	T;A	250;3	34;32
Unigene1423_All	325	G	S	G;C	18;5	36;32	-	G	22	33
Unigene1425_All	32	G	R	G;A	12;11	37;37	R	G;A	11;9	36;36
Unigene1425_All	78	A	M	A;C	46;42	38;38	M	A;C	33;26	37;37
Unigene1425_All	88	C	M	C;A	49;42	38;37	M	C;A	34;25	38;37
Unigene1425_All	132	C	Y	C;T	69;26	36;34	Y	C;T	39;14	35;36
Unigene1425_All	139	A	M	A;C	66;22	36;31	M	A;C	36;14	33;35
Unigene1425_All	473	A	G	G;T	53;1	37;40	G	G;T	37;2	38;32
Unigene14280_All	381	G	T	T;A	22;1	30;35	T	T;G	38;1	30;5
Unigene1429_All	198	T	-	T	82	37	Y	T;C	43;6	36;37
Unigene14303_All	740	G	T	T;G	45;4	27;3	T	T	54	30
Unigene14305_All	83	C	S	G;C	5;9	17;4	-	G;C	3;3	26;3
Unigene14330_All	733	A	G	G;A	10;24	32;0	G	G;A	34;37	29;0
Unigene14330_All	742	G	-	T;G	10;22	26;0	T	T;G	32;29	25;0
Unigene14349_All	359	T	-	T;C	33;2	37;40	Y	T;C	82;10	38;37
Unigene14349_All	400	T	-	T;C	28;2	38;41	Y	T;C	81;10	38;39
Unigene14360_All	958	G	K	G;T	209;46	38;40	K	G;T	195;60	38;39
Unigene14360_All	1012	T	Y	T;C	174;55	38;38	Y	T;C	185;51	38;38
Unigene14363_All	112	C	T	T	13	40	-	T;C	15;3	38;38
Unigene14363_All	258	G	R	A;G	11;7	39;39	R	G;A	21;17	38;39
Unigene14363_All	319	A	M	A;C	9;7	35;38	M	A;C	22;9	34;34
Unigene14363_All	512	C	S	C;G	16;12	38;39	S	C;G	16;7	38;38
Unigene14363_All	602	A	M	A;C	34;20	33;35	M	A;C	26;11	35;32
Unigene14381_All	825	A	-	T	5	38	T	T	10	40
Unigene14381_All	832	G	-	A	5	36	A	A	10	38
Unigene1439_All	197	T	Y	T;C	8;10	37;37	-	T	5	38
Unigene14407_All	78	A	R	A;G	19;7	36;36	R	A;G	24;7	36;39
Unigene14407_All	199	C	Y	C;T	55;23	37;34	Y	C;T	61;24	37;33
Unigene14407_All	233	T	Y	T;C	49;24	34;37	Y	T;C	52;22	35;38
Unigene14407_All	311	G	R	G;A	101;26	33;32	R	G;A	97;18	34;31
Unigene14407_All	328	C	M	C;A	103;26	39;39	M	C;A	108;17	39;39
Unigene14432_All	1098	T	K	T;G	72;97	12;6	K	T;G	56;68	19;6
Unigene14435_All	378	C	A	A;C	217;38	28;4	A	A;C	220;35	26;4
Unigene14461_All	443	C	M	C;A	40;28	25;13	-	C;A	47;23	30;12
Unigene14461_All	1151	G	R	G;A	30;18	38;39	R	G;A	41;17	38;38
Unigene14461_All	1172	G	R	G;A	23;18	37;39	R	G;A	35;17	36;39
Unigene14481_All	683	G	K	T;G	6;5	39;33	-	T;G	4;2	33;40
Unigene14502_All	1017	T	-	T;G	50;49	17;7	K	T;G	77;88	17;6
Unigene14521_All	720	G	A	A;G	46;4	35;0	A	A;G	61;2	34;0
Unigene14526_All	418	C	M	A;C	14;15	35;10	-	A;C	20;7	32;8
Unigene14591_All	270	G	S	C;G	13;39	25;17	S	C;G	18;44	38;29
Unigene14599_All	306	A	-	G;A	5;4	33;38	R	A;G	11;5	38;35
Unigene14599_All	352	G	R	A;G	17;14	38;40	R	G;A	16;11	39;39
Unigene14618_All	385	C	A	A;C	524;178	37;0	A	A;C	456;171	37;0
Unigene14618_All	393	C	T	T;C	659;134	37;0	T	T;C	461;126	37;0
Unigene14618_All	399	C	T	T;C	659;128	36;0	T	T;C	461;121	37;0
Unigene14618_All	414	C	T	T;C	659;35	32;0	T	T;C	460;52	31;5
Unigene14618_All	610	T	A	A;T	27;3	39;0	A	A;T	24;2	38;0
Unigene14619_All	72	T	-	C;T	9;4	30;33	Y	C;T	18;10	31;29
Unigene14619_All	442	C	Y	T;C	19;18	37;34	Y	T;C	25;19	38;36
Unigene14619_All	452	A	R	G;A	19;18	36;36	R	G;A	26;19	38;36
Unigene14619_All	474	G	R	A;G	20;18	37;38	R	A;G	24;20	39;37
Unigene14641_All	200	A	-	A;G	463;67	37;34	R	G;A	98;449	34;38
Unigene14641_All	221	C	T	T;C	67;362	40;0	T	T;C	95;361	40;0
Unigene14641_All	236	C	T	T;C	60;240	36;0	T	T;C	87;231	37;0
Unigene14641_All	257	T	C	C;T	20;243	34;0	C	C;T	33;224	34;0
Unigene14641_All	284	G	A	A;G	25;165	36;0	A	A;G	28;161	36;0
Unigene14641_All	289	A	T	T;A	22;111	36;0	T	T;A	20;126	36;0
Unigene14641_All	305	C	G	G;C	15;71	37;0	G	G;C	11;82	37;0
Unigene14676_All	523	G	R	G;A	206;8	39;38	-	G;A	207;2	38;34
Unigene14683_All	903	G	A	A	20	33	-	A;G	20;3	32;32
Unigene14690_All	710	C	Y	C;T	60;9	34;35	Y	C;T	52;11	34;36
Unigene14691_All	161	C	-	C;T	6;3	39;34	Y	C;T	10;5	39;40
Unigene14691_All	352	A	-	A	18	39	R	A;G	15;6	38;38
Unigene14691_All	365	C	-	C;G	19;2	38;35	S	C;G	18;8	38;37
Unigene14691_All	417	G	R	G;A	25;6	38;40	R	G;A	22;9	37;40
Unigene14691_All	472	T	-	T;A	25;3	39;39	W	T;A	25;9	40;39
Unigene14691_All	479	T	-	T;A	25;3	39;37	W	T;A	25;9	40;40
Unigene14691_All	525	T	-	T;C	23;4	35;38	Y	T;C	19;7	37;40
Unigene14691_All	641	T	W	T;A	30;6	36;38	W	T;A	32;8	37;37
Unigene14716_All	126	C	G	G;A	254;1	34;32	G	G	255	33
Unigene14716_All	181	T	-	T;C	422;15	32;33	W	T;A	399;529	32;25
Unigene14731_All	25	G	A	A;T	13;1	34;34	A	A	11	33
Unigene14741_All	564	G	C	C	38	36	S	G;C	36;6	37;37
Unigene14757_All	128	T	K	T;G	127;126	10;8	K	T;G	139;113	8;7
Unigene14768_All	468	T	K	T;G	11;10	36;23	K	T;G	12;6	37;27
Unigene14781_All	236	A	C	C;A	63;2	35;2	-	C;A	24;6	30;6
Unigene14847_All	311	G	S	G;C	169;20	38;40	S	G;C	141;28	38;39
Unigene14847_All	321	A	M	A;C	161;21	37;38	M	A;C	136;28	37;38
Unigene14847_All	332	C	Y	C;T	130;20	31;37	Y	C;T	113;28	30;36
Unigene14861_All	362	T	Y	T;C	179;75	36;33	Y	T;C	175;80	36;33
Unigene14861_All	388	A	R	A;G	225;30	34;32	-	A;G	212;43	36;34
Unigene14861_All	422	G	R	G;A	171;84	31;30	R	G;A	178;77	31;31
Unigene14861_All	428	T	K	T;G	190;63	31;29	K	T;G	196;58	31;27
Unigene14879_All	43	T	Y	T;C	256;95	39;40	Y	T;C	204;79	38;39
Unigene14879_All	54	G	R	G;A	266;95	38;39	R	G;A	207;79	39;39
Unigene14879_All	61	A	W	A;T	266;95	39;39	W	A;T	207;79	39;38
Unigene148_All	338	G	C	C;G	252;171	35;10	C	C;T	190;2	33;36
Unigene14915_All	315	G	S	G;C	209;10	33;39	S	G;C	183;10	34;33
Unigene14924_All	117	A	R	A;G	21;7	37;38	R	G;A	12;6	36;35
Unigene14924_All	135	T	W	T;A	25;10	36;31	-	A;T	13;3	33;33
Unigene14924_All	176	C	S	G;C	24;10	32;31	-	C;G	10;3	30;28
Unigene14924_All	186	C	Y	T;C	22;11	27;32	-	C;T	10;4	31;36
Unigene14924_All	231	T	K	G;T	15;12	33;34	-	T;G	18;1	35;36
Unigene14924_All	297	G	S	C;G	12;7	38;36	-	G	5	38
Unigene14924_All	309	G	S	C;G	8;5	37;34	-	G;C	3;1	38;37
Unigene14933_All	66	A	M	A;C	21;11	31;38	-	A;C	16;12	32;34
Unigene14968_All	230	T	-	T	21	36	Y	T;C	11;8	36;38
Unigene14968_All	290	T	C	C	32	37	Y	C;T	7;5	34;36
Unigene14968_All	311	C	T	T	29	37	Y	C;T	7;6	35;36
Unigene14995_All	474	G	S	G;C	6;5	32;33	S	G;C	7;7	32;30
Unigene149_All	807	C	G	G;C	63;17	33;0	G	G;C	30;33	33;0
Unigene149_All	822	T	C	C;T	16;18	33;0	C	C;T	12;33	33;0
Unigene15016_All	218	A	-	A;G	21;5	17;18	R	A;G	10;6	20;21
Unigene15085_All	146	A	-	G;A	6;3	32;0	G	G;A	10;2	33;0
Unigene15085_All	152	T	G	G;T	22;3	35;0	G	G;T	18;1	36;0
Unigene15085_All	158	C	T	T;C	36;3	35;0	T	T;C	34;1	35;0
Unigene15122_All	82	G	-	T;G	33;104	21;6	K	T;G	28;31	20;5
Unigene15134_All	369	A	C	C;A	13;44	36;0	C	C;A	10;53	36;0
Unigene1518_All	865	C	-	A;C	40;30	30;8	M	A;C	28;26	28;8
Unigene15198_All	58	G	R	A;G	135;119	39;39	R	G;A	162;93	39;39
Unigene15198_All	121	G	S	C;G	148;107	34;32	S	C;G	156;99	33;33
Unigene15231_All	115	C	M	A;C	570;525	17;22	M	A;C	398;334	17;21
Unigene15231_All	124	T	-	T;G	651;43	28;28	K	T;G	476;54	27;30
Unigene15239_All	133	T	Y	C;T	22;8	33;36	C	C	14	36
Unigene15239_All	140	T	Y	C;T	18;7	28;32	C	C	14	37
Unigene15239_All	152	G	R	G;A	64;7	36;37	R	G;A	36;6	37;38
Unigene15239_All	182	T	K	G;T	53;14	39;38	G	G	41	39
Unigene15239_All	206	G	R	A;G	44;13	37;38	R	A;G	34;5	36;38
Unigene15239_All	225	T	Y	C;T	56;12	34;36	-	C	51	34
Unigene15239_All	260	A	-	A;C	57;4	37;39	M	A;C	43;6	37;37
Unigene15256_All	171	T	K	G;T	228;25	8;16	-	T;G	89;166	33;8
Unigene15280_All	226	A	R	A;G	215;40	34;34	R	A;G	191;64	34;34
Unigene15325_All	360	T	-	T;G	40;215	18;2	K	G;T	232;23	2;12
Unigene15328_All	463	C	-	A;C	4;12	7;2	M	A;C	12;13	13;5
Unigene15356_All	470	A	G	G	255	22	G	G;C	254;1	21;2
Unigene15409_All	388	T	-	T;G	144;9	36;33	K	T;G	82;10	35;35
Unigene15409_All	397	T	Y	T;C	158;14	36;33	Y	T;C	84;10	36;36
Unigene15409_All	552	C	-	T;C	46;28	39;40	Y	T;C	23;20	39;40
Unigene1545_All	1091	C	T	T;C	93;878	37;0	-	T;C	89;533	37;0
Unigene1547_All	405	C	T	T	15	31	-	T;C	2;1	35;25
Unigene15503_All	303	C	Y	C;T	79;16	34;25	-	C;T	33;6	37;24
Unigene15532_All	54	A	C	C;A	34;3	37;0	C	C;A	22;2	38;0
Unigene15532_All	59	G	A	A;G	36;3	36;0	A	A;G	24;2	38;0
Unigene15532_All	68	A	G	G;A	36;3	35;0	G	G;A	29;2	37;0
Unigene15532_All	503	G	S	G;C	129;15	36;37	-	G;C	100;17	36;37
Unigene15532_All	569	C	Y	C;T	139;13	38;38	Y	C;T	106;16	39;39
Unigene15532_All	611	T	-	T;C	60;35	34;37	Y	T;C	50;23	35;36
Unigene15532_All	674	T	-	C;T	19;55	36;40	Y	C;T	15;43	37;40
Unigene15534_All	112	C	G	G;C	25;10	36;0	-	G;C	8;18	38;0
Unigene15534_All	167	T	C	C;T	58;6	37;0	C	C;T	19;15	37;0
Unigene15534_All	192	G	A	A;G	50;6	35;0	A	A;G	19;16	36;0
Unigene1554_All	238	C	A	A;C	16;12	32;0	A	A;C	10;7	30;0
Unigene15568_All	229	C	T	T;C	82;4	27;4	T	T;C	27;2	32;7
Unigene15568_All	253	C	A	A;C	90;3	29;9	A	A;C	32;1	32;7
Unigene1556_All	340	T	Y	T;C	184;67	31;32	-	T;C	163;85	30;32
Unigene15621_All	244	T	Y	T;C	66;53	33;25	-	T	69	32
Unigene15621_All	296	C	S	C;G	31;9	33;36	-	C;G	28;3	30;0
Unigene15621_All	320	T	Y	T;C	19;6	33;37	-	T	25	33
Unigene15621_All	328	G	R	G;A	18;5	35;35	-	G	26	33
Unigene15621_All	339	G	R	G;A	14;5	39;38	-	G	22	38
Unigene15621_All	345	T	K	T;G	17;5	36;37	-	T	22	38
Unigene15623_All	153	T	-	G	9	38	G	G	16	36
Unigene1564_All	693	G	C	C;G	20;1	24;2	-	C;G	20;3	21;2
Unigene1564_All	710	G	A	A;G	25;4	24;2	-	A;G	18;4	18;3
Unigene15650_All	749	T	-	T;A	148;107	33;33	W	A;T	151;104	34;34
Unigene15650_All	884	G	R	G;A	244;11	33;33	R	G;A	210;45	34;35
Unigene15650_All	893	G	R	G;A	215;40	33;33	R	G;A	177;78	33;33
Unigene15650_All	899	A	R	A;G	176;78	33;33	R	A;G	161;94	32;32
Unigene15650_All	911	C	Y	C;T	208;47	37;37	Y	C;T	202;52	37;38
Unigene15650_All	944	C	S	C;G	215;40	34;36	S	C;G	187;68	35;35
Unigene15650_All	1136	G	R	G;A	435;168	36;37	R	A;G	210;222	37;36
Unigene15650_All	1226	C	Y	C;T	562;146	38;37	Y	C;T	1755;973	38;37
Unigene15650_All	1247	G	-	G;A	3272;1037	36;39	R	G;A	1683;940	36;38
Unigene15650_All	1289	T	A	A;T	664;2546	39;0	A	A;T	585;1316	39;0
Unigene15650_All	1301	G	A	A;G	395;1744	38;0	A	A;G	445;951	37;0
Unigene15650_All	1370	T	C	C;T	713;2838	36;0	C	C;T	712;1557	32;0
Unigene15650_All	1427	C	A	A;C	153;1334	39;0	A	A;C	154;745	37;0
Unigene15650_All	1439	A	G	G;A	110;1161	38;0	G	G;A	108;681	39;0
Unigene15650_All	1445	T	C	C;T	118;1209	37;0	-	C;T	119;694	37;0
Unigene15687_All	449	G	A	A	24	36	A	A	15	38
Unigene156_All	732	G	R	G;A	23;14	33;33	-	G;A	25;15	34;31
Unigene15710_All	237	C	S	C;G	149;106	35;36	S	C;G	149;106	34;35
Unigene15710_All	247	G	S	G;C	151;104	35;36	S	G;C	156;99	33;35
Unigene15710_All	259	C	S	C;G	190;65	33;33	S	C;G	203;52	35;33
Unigene15710_All	271	G	S	G;C	205;50	35;33	S	G;C	223;32	36;34
Unigene15711_All	59	G	S	G;C	31;7	39;37	S	C;G	5;29	39;40
Unigene15711_All	84	A	-	A;G	97;5	36;37	R	A;G	119;16	37;33
Unigene15715_All	189	G	T	T;G	14;9	40;0	T	T;G	19;4	40;0
Unigene15721_All	353	C	Y	C;T	159;12	35;35	-	C;T	149;11	35;35
Unigene15721_All	367	C	Y	C;T	158;12	37;38	Y	C;T	153;11	37;38
Unigene15721_All	392	G	S	G;C	150;12	38;40	S	G;C	150;11	38;40
Unigene15721_All	397	G	R	G;A	146;12	38;36	-	G;A	149;11	38;35
Unigene1572_All	433	G	-	G;T	97;1	35;41	K	G;T	81;6	37;38
Unigene15751_All	184	A	T	T;A	53;1	38;33	T	T;A	58;5	38;34
Unigene15752_All	364	G	A	A;G	37;1	38;0	A	A;G	29;1	38;0
Unigene15753_All	292	C	T	T;C	41;7	36;0	T	T;C	33;14	37;0
Unigene15753_All	831	T	C	C	53	31	C	C	53	31
Unigene15755_All	25	C	Y	T;C	9;6	40;37	-	T;C	3;2	39;40
Unigene15755_All	31	C	M	A;C	8;10	40;37	-	C;A	3;4	38;38
Unigene15755_All	55	G	K	G;T	15;34	38;40	K	G;T	13;26	37;39
Unigene15755_All	758	G	-	A;G	56;1	40;0	A	A;G	55;1	38;0
Unigene15755_All	769	C	-	T;C	49;1	38;0	T	T;C	52;2	36;0
Unigene15755_All	1076	G	R	A;G	23;19	35;40	R	A;G	23;21	36;38
Unigene15755_All	1117	T	C	C;T	69;6	39;37	C	C;T	79;10	40;38
Unigene15755_All	1162	T	G	G;T	57;43	37;0	G	G;T	66;45	36;0
Unigene15755_All	1181	C	A	A;C	37;49	33;0	A	A;G	40;1	29;2
Unigene15755_All	1261	T	G	G;T	37;51	39;0	G	G;T	40;57	38;0
Unigene15755_All	1291	A	G	G;A	38;56	39;0	G	G;A	27;61	37;0
Unigene15759_All	364	T	G	G;T	33;7	35;0	G	G;T	39;23	35;0
Unigene15762_All	571	T	W	A;T	12;9	38;39	W	A;T	19;11	39;39
Unigene15762_All	595	G	-	G;T	12;6	37;36	K	T;G	10;10	38;37
Unigene15762_All	600	G	-	G;A	9;3	37;38	R	G;A	12;7	37;37
Unigene15762_All	834	T	-	A	6	36	A	A	8	37
Unigene15762_All	907	A	-	A;C	6;3	40;33	M	A;C	14;7	39;40
Unigene15762_All	957	G	-	G;T	7;2	35;29	K	G;T	11;5	35;36
Unigene15762_All	1040	A	R	G;A	5;6	38;36	-	A;G	7;1	36;40
Unigene15762_All	1359	G	-	G;A	10;1	39;34	R	G;A	23;8	39;37
Unigene15762_All	1469	A	-	G;A	13;15	37;0	R	G;A	18;20	35;41
Unigene15762_All	1642	T	W	A;T	5;17	31;39	-	T	28	34
Unigene15762_All	1924	T	-	G;T	9;4	32;35	K	T;G	6;5	36;34
Unigene15763_All	136	G	-	G;T	16;4	37;38	K	G;T	12;7	38;38
Unigene15763_All	192	A	R	A;G	24;5	38;35	R	A;G	13;7	37;34
Unigene15763_All	315	A	R	A;G	22;13	39;39	R	A;G	15;8	39;40
Unigene15763_All	322	A	R	A;G	30;5	33;40	-	A;G	21;3	35;40
Unigene15763_All	328	A	W	A;T	20;5	36;40	-	A;T	11;3	39;40
Unigene15763_All	337	C	Y	C;T	11;5	39;39	-	C;T	12;3	39;40
Unigene15763_All	358	G	-	G;A	14;3	37;38	R	G;A	12;5	37;36
Unigene15763_All	373	A	M	A;C	10;8	35;35	M	A;C	10;7	35;38
Unigene15763_All	427	T	Y	C;T	8;6	31;25	Y	T;C	7;6	35;29
Unigene15763_All	445	T	-	T;C	12;4	35;39	Y	C;T	7;5	39;36
Unigene15763_All	451	C	Y	C;T	9;7	37;36	Y	C;T	8;5	40;36
Unigene15763_All	2099	G	S	C;G	8;6	35;34	-	C;G	8;3	36;39
Unigene15764_All	558	A	W	T;A	43;25	39;38	W	T;A	29;30	39;38
Unigene15764_All	692	A	-	C;A	25;76	38;34	C	C;A	18;93	39;0
Unigene15764_All	729	A	M	C;A	34;58	39;39	M	C;A	28;78	39;39
Unigene15764_All	749	C	Y	T;C	34;44	36;39	Y	T;C	24;61	36;40
Unigene15764_All	764	G	K	T;G	30;57	34;35	K	T;G	22;80	35;39
Unigene15764_All	778	G	R	A;G	9;34	36;36	R	A;G	10;47	38;38
Unigene15765_All	1052	C	T	T;C	31;49	39;0	T	T;C	15;61	39;0
Unigene15765_All	1067	A	G	G;A	31;48	39;0	G	G;A	15;51	39;0
Unigene15766_All	1328	G	-	G;A	5;3	39;39	R	G;A	17;5	39;39
Unigene15766_All	1409	T	W	T;A	15;5	38;37	-	T;A	15;1	40;30
Unigene15784_All	701	G	K	G;T	71;8	37;38	-	G	77	38
Unigene15784_All	711	G	R	G;A	72;9	37;38	-	G	79	38
Unigene15784_All	740	T	W	T;A	62;10	37;35	-	T;A	61;2	38;41
Unigene15784_All	806	A	R	A;G	139;13	38;38	-	A;G	178;4	38;38
Unigene15784_All	852	A	W	A;T	129;12	34;35	-	A;T	179;2	34;38
Unigene15791_All	693	T	Y	T;C	26;12	38;39	Y	T;C	23;19	38;36
Unigene15791_All	734	C	-	C;T	10;4	36;38	Y	C;T	17;10	36;36
Unigene15791_All	747	G	-	G;C	19;4	36;37	S	G;C	19;11	37;36
Unigene15791_All	1154	A	R	G;A	14;13	40;38	R	A;G	19;14	38;39
Unigene15791_All	1192	A	R	G;A	18;8	34;37	-	G;A	18;12	34;38
Unigene15791_All	1202	A	R	A;G	11;8	38;37	-	A;G	9;10	38;35
Unigene15791_All	1260	A	R	A;G	29;13	39;38	R	A;G	23;17	39;39
Unigene15791_All	1389	C	M	C;A	42;13	39;40	M	C;A	27;13	40;40
Unigene15814_All	187	A	M	A;C	190;65	38;39	-	A;C	174;81	37;40
Unigene1583_All	106	G	S	G;C	230;25	23;12	-	G;C	191;23	23;9
Unigene1583_All	123	C	M	C;A	212;42	21;9	-	C;A	174;40	19;7
Unigene15851_All	607	A	R	A;G	63;9	37;39	R	A;G	53;7	36;39
Unigene15851_All	620	C	M	C;A	67;7	37;38	M	C;A	57;7	38;40
Unigene15851_All	634	C	Y	C;T	71;11	37;37	Y	C;T	60;7	38;39
Unigene15851_All	665	G	-	G;A	146;29	36;36	R	G;A	103;17	36;37
Unigene15851_All	714	G	K	G;T	175;24	33;36	K	G;T	116;15	32;37
Unigene15851_All	782	C	Y	C;T	172;21	31;32	Y	C;T	105;11	31;33
Unigene15851_All	796	G	S	G;C	145;29	34;33	S	G;C	85;16	33;34
Unigene15851_All	1136	T	K	T;G	89;9	37;38	-	T;G	77;3	38;36
Unigene15851_All	1280	G	K	T;G	28;9	35;30	-	T;G	13;3	32;35
Unigene15851_All	1332	A	R	G;A	29;7	35;36	R	G;A	34;5	37;39
Unigene15851_All	1337	C	Y	T;C	27;9	36;37	Y	T;C	31;8	37;39
Unigene15851_All	1385	A	-	A;G	52;5	36;29	R	A;G	43;9	35;36
Unigene15851_All	1426	C	S	C;G	33;14	35;28	S	C;G	29;9	33;34
Unigene15851_All	1521	G	-	G;A	85;1	37;39	R	G;A	52;7	38;39
Unigene15851_All	1581	A	W	A;T	58;11	35;37	W	A;T	51;9	36;36
Unigene15851_All	1599	G	R	G;A	69;8	36;39	-	G;A	57;3	36;40
Unigene15851_All	1725	C	M	C;A	48;5	37;39	-	C;A	48;2	38;39
Unigene15851_All	1743	C	M	C;A	61;5	37;39	-	C;A	55;2	39;41
Unigene15851_All	1877	T	Y	T;C	49;12	36;37	Y	T;C	52;10	37;37
Unigene15851_All	1938	C	S	C;G	54;12	37;36	S	C;G	61;11	37;35
Unigene15851_All	1967	A	M	A;C	44;6	37;37	-	A;C	52;5	36;36
Unigene15851_All	1980	A	R	A;G	33;7	34;32	-	A;G	38;3	35;37
Unigene15851_All	2016	C	-	C;T	13;4	36;36	Y	C;T	14;6	38;33
Unigene15851_All	2051	G	-	G;A	15;4	38;35	R	G;A	13;8	38;40
Unigene15851_All	2056	C	-	C;T	13;5	39;34	Y	T;C	11;9	39;39
Unigene15851_All	2110	T	Y	T;C	14;9	33;39	Y	T;C	10;9	24;35
Unigene15851_All	2130	T	K	T;G	19;7	38;38	K	T;G	13;8	37;38
Unigene15851_All	2160	C	-	C;G	26;3	37;35	S	C;G	17;9	37;38
Unigene15851_All	2265	T	C	C	19	38	-	C	11	36
Unigene15851_All	2327	C	M	C;A	14;5	38;40	-	A;C	9;3	39;39
Unigene15851_All	2377	C	Y	C;T	12;10	36;36	-	T;C	6;3	35;36
Unigene15851_All	2388	C	Y	C;T	13;10	37;35	-	T;C	5;3	34;34
Unigene15851_All	2480	T	Y	C;T	17;12	38;35	Y	C;T	11;11	38;37
Unigene15851_All	2504	C	Y	T;C	19;16	37;37	Y	T;C	18;12	37;37
Unigene15851_All	2537	G	R	G;A	14;10	32;32	R	G;A	13;12	34;33
Unigene15851_All	2544	G	S	G;C	14;10	34;32	S	G;C	13;12	35;35
Unigene15851_All	2632	A	M	C;A	10;9	37;38	M	C;A	11;8	35;39
Unigene15871_All	61	G	R	G;A	133;18	38;35	R	G;A	141;26	38;36
Unigene15871_All	92	T	Y	T;C	178;57	34;36	Y	T;C	181;72	35;36
Unigene15871_All	113	C	Y	C;T	182;73	39;39	Y	C;T	174;80	39;39
Unigene15871_All	123	C	M	C;A	181;74	39;39	M	C;A	173;82	38;39
Unigene15871_All	148	T	Y	T;C	177;78	39;39	Y	T;C	176;79	39;39
Unigene15871_All	171	T	Y	T;C	165;90	36;38	Y	T;C	186;69	35;37
Unigene15871_All	183	T	Y	T;C	133;122	34;34	Y	T;C	141;114	33;34
Unigene15871_All	219	T	Y	T;C	235;20	37;39	Y	T;C	229;26	35;39
Unigene15871_All	339	T	Y	T;C	176;79	38;36	Y	T;C	145;110	37;37
Unigene15871_All	621	A	R	A;G	207;48	38;39	R	A;G	217;37	39;40
Unigene15871_All	632	G	R	G;A	204;51	38;39	R	G;A	219;36	39;39
Unigene15871_All	639	A	R	A;G	199;56	38;38	R	A;G	216;39	39;38
Unigene15871_All	713	T	Y	C;T	134;121	37;39	Y	T;C	128;127	39;37
Unigene15871_All	733	C	Y	C;T	135;119	39;39	Y	C;T	159;96	39;39
Unigene15871_All	776	A	M	C;A	131;124	39;38	M	C;A	133;122	39;39
Unigene15871_All	804	T	Y	C;T	145;110	39;37	Y	C;T	144;111	39;38
Unigene15871_All	822	A	R	G;A	159;96	38;37	R	G;A	138;117	38;38
Unigene15871_All	831	T	Y	C;T	162;93	35;36	Y	C;T	134;121	35;36
Unigene15871_All	875	G	R	G;A	225;29	37;38	R	G;A	237;18	36;40
Unigene15871_All	903	G	R	G;A	156;99	39;39	R	G;A	166;89	38;38
Unigene15871_All	923	T	W	T;A	144;111	37;39	W	T;A	157;98	36;37
Unigene15871_All	969	C	Y	C;T	168;87	37;38	Y	C;T	178;77	37;37
Unigene15871_All	1059	T	Y	T;C	177;12	34;38	Y	T;C	160;14	35;38
Unigene15871_All	1085	T	K	T;G	243;12	37;39	K	T;G	241;14	37;38
Unigene15871_All	1092	C	Y	C;T	244;11	38;40	Y	C;T	242;13	38;37
Unigene15871_All	1260	A	W	T;A	234;21	38;38	W	T;A	218;37	37;38
Unigene15871_All	1293	G	R	G;A	143;101	36;38	R	G;A	106;64	37;37
Unigene15871_All	1368	A	R	A;G	231;24	38;40	R	A;G	219;36	39;38
Unigene15871_All	1446	C	M	C;A	245;10	40;40	M	C;A	223;32	39;40
Unigene15871_All	1461	T	Y	T;C	245;10	40;40	Y	T;C	218;37	39;40
Unigene15871_All	1500	C	M	C;A	168;87	34;34	M	C;A	154;101	34;35
Unigene15871_All	1557	A	R	A;G	149;106	39;38	R	A;G	159;96	39;39
Unigene15871_All	1602	A	M	C;A	164;91	36;37	M	C;A	150;105	37;38
Unigene15871_All	1615	C	Y	T;C	134;121	35;35	Y	T;C	142;113	36;35
Unigene15871_All	1629	G	R	A;G	129;47	39;37	R	A;G	109;36	39;38
Unigene15871_All	1641	A	M	C;A	110;33	39;39	M	C;A	99;29	39;39
Unigene15871_All	1701	G	K	G;T	79;42	37;38	K	G;T	61;33	37;37
Unigene15871_All	1707	C	Y	C;T	116;42	35;38	Y	C;T	95;33	35;38
Unigene15871_All	1735	A	R	A;G	106;46	34;37	R	A;G	87;38	35;38
Unigene15871_All	1748	G	K	G;T	133;56	38;38	K	G;T	103;56	38;37
Unigene15871_All	1803	A	R	A;G	83;74	38;38	R	G;A	84;73	38;37
Unigene15871_All	1818	G	S	G;C	75;71	38;37	S	C;G	91;64	38;38
Unigene15871_All	1830	A	R	A;G	76;55	36;34	R	G;A	91;72	34;37
Unigene15871_All	1886	A	M	A;C	158;36	39;36	-	A;C	151;72	39;36
Unigene15871_All	1908	C	S	C;G	175;61	39;39	S	C;G	168;87	38;39
Unigene15871_All	1950	C	S	G;C	121;110	40;39	S	G;C	133;117	39;38
Unigene15871_All	1955	A	R	G;A	121;115	38;38	R	G;A	134;116	38;37
Unigene15871_All	1992	G	R	G;A	171;84	39;38	R	G;A	156;99	38;37
Unigene15871_All	2007	C	S	C;G	173;82	37;36	S	C;G	153;102	38;36
Unigene15871_All	2067	C	Y	C;T	228;17	35;36	Y	C;T	228;15	35;33
Unigene15895_All	1347	C	G	G;C	27;1	27;2	G	G;C	25;11	24;2
Unigene15898_All	278	A	R	A;G	53;7	33;36	R	A;G	50;7	34;38
Unigene15898_All	414	G	K	G;T	181;51	36;37	K	G;T	143;35	36;36
Unigene15898_All	462	G	K	G;T	212;43	39;39	K	G;T	167;39	38;38
Unigene15898_All	490	C	Y	C;T	156;36	36;37	Y	C;T	94;22	35;36
Unigene15898_All	511	C	S	C;G	107;38	35;37	S	C;G	67;19	35;36
Unigene15898_All	529	G	R	G;A	123;38	36;38	R	G;A	90;19	37;37
Unigene15898_All	674	C	Y	C;T	24;19	35;37	Y	C;T	39;14	34;37
Unigene15898_All	692	C	Y	C;T	45;30	36;37	Y	C;T	55;23	35;37
Unigene15898_All	701	G	R	G;A	42;30	38;37	R	G;A	61;23	37;37
Unigene15898_All	766	C	Y	C;T	78;23	36;36	Y	C;T	106;30	37;37
Unigene15898_All	818	C	M	C;A	75;23	36;38	M	C;A	90;24	37;38
Unigene15898_All	974	G	K	G;T	44;11	38;37	K	G;T	74;16	38;33
Unigene15898_All	1006	C	Y	C;T	57;10	37;38	-	C;T	84;15	37;36
Unigene15898_All	1014	C	Y	C;T	68;17	38;37	Y	C;T	95;23	37;37
Unigene15898_All	1037	G	K	G;T	70;21	38;38	K	G;T	89;28	37;38
Unigene15898_All	1087	G	S	G;C	71;15	35;36	S	G;C	112;24	37;36
Unigene15928_All	491	C	-	C;T	21;4	37;30	Y	C;T	18;7	35;37
Unigene15928_All	513	C	Y	C;T	28;11	36;38	Y	C;T	23;15	37;38
Unigene15928_All	530	T	Y	T;C	25;11	38;39	Y	T;C	22;15	38;39
Unigene15928_All	665	T	W	T;A	34;6	33;35	W	T;A	36;10	33;37
Unigene15928_All	716	G	R	G;A	34;12	37;35	R	G;A	42;8	37;32
Unigene15928_All	735	C	Y	C;T	46;14	36;38	-	C;T	52;7	37;36
Unigene15928_All	747	T	Y	T;C	60;16	38;39	Y	T;C	58;8	38;38
Unigene15928_All	812	C	Y	C;T	59;8	36;36	Y	C;T	38;10	35;37
Unigene15928_All	818	T	W	T;A	57;17	36;35	W	T;A	35;14	36;36
Unigene15928_All	833	A	R	A;G	42;17	37;37	R	A;G	35;13	38;37
Unigene15928_All	869	T	K	T;G	63;18	36;39	K	T;G	47;10	37;38
Unigene15928_All	914	A	R	A;G	65;9	36;39	R	A;G	40;12	36;37
Unigene15928_All	1052	T	Y	T;C	190;16	36;38	Y	T;C	127;13	36;38
Unigene15948_All	279	A	G	G	26	39	G	G;A	134;35	38;0
Unigene15948_All	291	G	C	C	22	37	C	C;G	111;45	38;0
Unigene15949_All	94	G	-	T	5	28	T	T;G	25;4	28;5
Unigene15949_All	103	G	-	C	7	29	C	C;G	36;1	28;0
Unigene15969_All	180	C	Y	T;C	12;6	37;37	Y	T;C	14;8	37;37
Unigene15969_All	234	C	Y	C;T	23;6	36;35	Y	C;T	21;7	33;36
Unigene15969_All	258	C	M	C;A	26;11	34;37	M	C;A	18;9	33;34
Unigene15969_All	306	T	W	T;A	27;9	35;35	-	T;A	17;5	36;33
Unigene15969_All	455	C	S	C;G	22;17	39;36	S	C;G	29;22	37;36
Unigene15969_All	478	A	W	A;T	40;10	38;37	W	A;T	50;13	37;35
Unigene15969_All	562	T	Y	C;T	27;26	37;37	Y	T;C	30;27	37;35
Unigene15969_All	598	G	R	G;A	23;20	36;37	R	G;A	21;20	36;36
Unigene15969_All	652	G	R	G;A	14;6	38;38	R	G;A	14;7	38;39
Unigene15969_All	657	T	W	T;A	12;5	37;39	W	T;A	9;7	39;39
Unigene15969_All	664	A	R	A;G	10;5	37;39	R	A;G	9;6	37;39
Unigene15969_All	689	T	Y	T;C	6;5	39;37	Y	T;C	6;6	37;36
Unigene15970_All	85	G	K	G;T	13;9	39;38	-	G;T	5;2	38;38
Unigene15970_All	147	A	R	A;G	16;10	38;39	R	A;G	10;8	40;39
Unigene15970_All	291	G	S	G;C	25;8	39;40	S	C;G	16;8	37;39
Unigene15970_All	334	A	M	A;C	55;26	36;36	M	A;C	48;19	36;38
Unigene15970_All	350	C	Y	T;C	38;36	37;36	Y	C;T	33;30	36;37
Unigene15970_All	375	C	S	C;G	59;17	38;35	-	C;G	52;18	38;34
Unigene15970_All	391	A	M	A;C	46;16	37;38	M	A;C	49;11	37;37
Unigene15970_All	427	T	W	T;A	35;25	36;39	W	T;A	33;23	37;38
Unigene15970_All	445	T	K	T;G	70;27	36;40	K	T;G	61;22	36;39
Unigene15970_All	489	C	S	C;G	73;9	39;40	S	C;G	66;9	39;38
Unigene15970_All	501	C	Y	C;T	63;9	38;39	-	C;T	60;5	39;37
Unigene15970_All	633	A	R	G;A	48;19	37;36	R	G;A	60;14	38;37
Unigene15970_All	670	C	M	C;A	38;26	38;39	M	C;A	47;18	37;40
Unigene15970_All	687	C	Y	C;T	41;25	37;38	Y	C;T	45;18	36;38
Unigene15970_All	793	G	S	G;C	37;9	38;35	-	G;C	30;5	39;34
Unigene15974_All	453	T	C	C	9	35	-	T;C	8;2	37;37
Unigene15974_All	508	C	Y	C;T	9;9	38;37	Y	C;T	19;6	39;38
Unigene15974_All	524	T	Y	T;C	11;11	39;38	Y	T;C	20;9	38;40
Unigene15974_All	551	C	Y	C;T	20;7	40;39	Y	C;T	24;7	39;38
Unigene15974_All	631	C	Y	C;T	38;7	35;38	Y	C;T	40;14	34;38
Unigene15974_All	673	G	-	G;A	49;5	37;39	R	G;A	54;12	38;37
Unigene15974_All	1011	G	K	T;G	37;28	39;39	K	T;G	32;28	39;39
Unigene15976_All	320	G	-	G;A	12;3	37;35	R	G;A	10;5	39;36
Unigene15976_All	650	A	R	G;A	7;6	39;38	-	G;A	4;3	35;39
Unigene15976_All	764	G	R	G;A	13;7	33;33	-	G;A	11;1	35;37
Unigene15976_All	771	G	R	G;A	14;7	32;32	-	G;A	11;1	31;32
Unigene15976_All	780	C	S	C;G	13;7	37;29	-	C;G	11;1	35;35
Unigene15976_All	785	G	K	G;T	12;8	37;24	-	G;T	8;4	37;24
Unigene15976_All	841	G	R	G;A	15;8	37;36	-	G	14	37
Unigene15976_All	846	T	Y	T;C	18;5	37;37	-	T	17	37
Unigene15976_All	880	G	-	G	18	34	K	G;T	12;5	33;32
Unigene15976_All	911	C	-	T;C	9;1	33;39	T	T	12	33
Unigene15977_All	78	A	R	A;G	10;10	40;40	-	A;G	19;4	36;36
Unigene15977_All	83	C	Y	C;T	9;12	39;41	Y	C;T	17;9	37;37
Unigene15977_All	186	T	K	G;T	19;20	34;32	K	T;G	24;18	31;33
Unigene15977_All	274	T	W	T;A	37;23	39;40	W	T;A	25;24	38;37
Unigene15977_All	279	C	S	C;G	55;8	39;39	S	C;G	43;6	38;39
Unigene15977_All	722	G	R	G;A	10;5	38;36	-	G;A	6;5	37;37
Unigene15977_All	807	G	R	A;G	25;22	37;38	R	G;A	21;11	38;38
Unigene15977_All	895	A	R	A;G	31;22	37;38	R	A;G	24;10	37;37
Unigene15977_All	942	T	Y	T;C	30;26	38;39	Y	T;C	29;17	38;39
Unigene15977_All	1013	C	S	C;G	34;12	37;37	S	C;G	15;11	38;36
Unigene15977_All	1312	G	R	A;G	16;7	34;34	-	G;A	5;4	36;37
Unigene15977_All	1350	C	Y	C;T	14;15	35;29	Y	C;T	11;8	34;35
Unigene15977_All	1623	G	S	C;G	7;6	30;32	-	C;G	4;3	32;31
Unigene15979_All	566	G	R	G;A	27;13	36;35	R	G;A	28;13	37;36
Unigene15979_All	611	C	S	C;G	23;12	32;39	S	C;G	30;10	28;28
Unigene15979_All	673	T	K	G;T	18;14	38;34	K	G;T	19;23	39;36
Unigene15979_All	700	A	R	A;G	18;12	38;38	R	A;G	24;20	39;38
Unigene15979_All	740	T	-	T;C	9;3	32;40	Y	T;C	17;6	37;40
Unigene15981_All	111	T	W	T;A	11;5	38;37	W	T;A	18;5	39;38
Unigene15981_All	122	G	R	G;A	15;5	38;39	R	G;A	21;5	38;37
Unigene15981_All	268	C	Y	C;T	11;6	37;36	Y	C;T	11;5	38;33
Unigene15981_All	367	C	Y	T;C	9;5	33;39	Y	C;T	7;6	39;35
Unigene15981_All	830	A	R	G;A	18;11	39;40	-	G;A	11;3	40;0
Unigene15981_All	962	T	Y	T;C	14;13	37;40	-	T;C	11;4	35;41
Unigene15981_All	971	A	R	A;G	18;10	37;36	-	A;G	11;2	36;41
Unigene15981_All	995	A	R	A;G	21;10	38;39	-	A;G	13;2	37;41
Unigene159_All	830	G	-	G;A	58;11	38;40	R	A;G	16;31	37;28
Unigene159_All	880	T	-	T;A	53;4	38;40	W	T;A	30;8	37;38
Unigene15_All	325	A	M	A;C	17;12	38;36	M	A;C	10;9	36;34
Unigene15_All	334	G	S	G;C	20;11	38;35	S	G;C	13;12	36;31
Unigene15_All	382	T	Y	T;C	20;12	34;35	Y	C;T	24;24	36;35
Unigene15_All	424	G	-	G;A	31;8	28;28	R	G;A	31;21	28;31
Unigene15_All	457	C	Y	T;C	26;8	28;19	Y	T;C	24;13	26;30
Unigene15_All	490	C	S	C;G	20;6	32;27	S	C;G	20;10	32;22
Unigene15_All	520	G	S	G;C	17;5	35;32	S	G;C	21;7	35;27
Unigene15_All	526	G	S	G;C	17;5	33;31	S	G;C	21;5	36;37
Unigene16009_All	325	A	-	G;A	7;4	37;37	R	G;A	9;5	37;39
Unigene16009_All	749	G	A	A;G	16;2	31;2	-	A;G	12;5	19;6
Unigene16009_All	761	G	A	A	19	32	-	A;G	16;2	25;3
Unigene16009_All	769	G	T	T;G	29;1	26;2	-	T;G	20;4	23;2
Unigene16014_All	464	C	M	C;A	146;109	35;36	M	C;A	142;112	35;36
Unigene16014_All	481	G	R	G;A	145;110	39;39	R	G;A	135;120	39;39
Unigene16014_All	539	A	M	A;C	145;110	36;34	M	A;C	128;127	36;33
Unigene16014_All	573	C	-	C;T	248;7	34;40	Y	C;T	248;7	34;38
Unigene16015_All	25	G	-	G;T	18;4	39;41	K	G;T	16;6	39;40
Unigene16015_All	85	A	-	A;T	29;4	38;37	W	A;T	26;12	38;37
Unigene16015_All	140	T	Y	T;C	87;30	40;39	Y	T;C	85;51	40;40
Unigene16015_All	158	C	M	C;A	86;31	39;39	M	C;A	81;49	40;40
Unigene16015_All	197	G	-	G;T	19;2	39;37	K	G;T	14;5	39;39
Unigene16015_All	243	A	-	A;G	19;3	38;37	R	A;G	15;6	38;40
Unigene16015_All	263	G	-	G;A	14;4	37;36	R	G;A	12;7	37;39
Unigene16015_All	425	A	-	A;G	5;3	40;39	R	A;G	14;12	39;38
Unigene16015_All	431	G	-	G;C	6;3	39;39	S	G;C	14;12	40;38
Unigene16015_All	455	A	-	A;C	6;3	40;38	M	A;C	14;10	39;39
Unigene16015_All	470	C	-	C;T	5;2	37;37	Y	C;T	15;9	38;35
Unigene16015_All	506	G	-	G;A	10;3	39;38	R	G;A	21;8	38;37
Unigene16015_All	544	G	R	G;A	10;5	40;38	R	G;A	22;8	40;39
Unigene16015_All	620	C	-	T;C	21;67	40;39	Y	T;C	20;71	38;40
Unigene16015_All	644	A	-	C;A	46;45	39;39	C	C;A	50;44	40;0
Unigene16015_All	708	C	M	A;C	26;266	39;38	M	C;A	227;21	39;39
Unigene16015_All	736	A	W	T;A	278;8	36;37	W	T;A	237;10	38;36
Unigene16015_All	779	A	-	A;C	38;4	36;35	M	C;A	8;45	38;37
Unigene16015_All	821	G	R	G;A	290;12	39;41	R	G;A	246;13	39;39
Unigene16015_All	855	A	T	T;A	269;54	39;0	W	T;A	224;53	39;37
Unigene16018_All	59	C	Y	T;C	25;6	38;36	Y	T;C	19;6	38;36
Unigene16018_All	82	A	R	G;A	53;13	37;38	R	G;A	41;12	36;36
Unigene16018_All	112	T	W	T;A	85;20	37;39	W	T;A	67;14	38;38
Unigene16018_All	142	A	M	A;C	88;21	38;38	M	A;C	72;14	39;37
Unigene16018_All	163	C	S	C;G	81;13	39;40	S	C;G	66;9	38;38
Unigene16018_All	184	C	Y	C;T	68;28	36;37	Y	C;T	56;25	36;37
Unigene16018_All	223	C	Y	C;T	56;22	36;39	Y	C;T	56;23	37;38
Unigene16018_All	232	C	Y	C;T	50;24	38;39	Y	C;T	54;23	39;39
Unigene16018_All	277	C	S	C;G	109;7	39;39	-	C;G	83;4	39;40
Unigene16018_All	459	G	R	G;A	205;16	37;38	R	G;A	145;11	37;36
Unigene16018_All	471	A	W	A;T	140;20	39;38	W	A;T	112;11	39;37
Unigene16018_All	494	T	Y	T;C	150;24	38;38	Y	T;C	119;17	38;37
Unigene16018_All	535	G	S	G;C	83;33	36;37	S	G;C	65;30	37;37
Unigene16018_All	544	T	Y	C;T	34;28	39;39	Y	C;T	34;25	40;39
Unigene16018_All	565	A	R	G;A	32;28	37;39	R	G;A	33;30	37;38
Unigene16018_All	595	C	S	C;G	37;11	38;38	S	C;G	30;15	37;37
Unigene16018_All	655	T	Y	T;C	60;49	38;38	Y	T;C	76;43	37;38
Unigene16018_All	721	G	R	G;A	142;35	38;37	R	G;A	134;28	37;37
Unigene16018_All	763	A	W	A;T	213;28	25;26	W	A;T	225;17	24;29
Unigene16018_All	832	G	R	G;A	196;59	35;39	R	G;A	206;49	36;39
Unigene16018_All	838	A	M	A;C	194;61	36;39	M	A;C	198;56	37;39
Unigene16018_All	844	C	Y	C;T	198;57	39;39	Y	C;T	203;52	39;39
Unigene16018_All	850	C	Y	C;T	198;57	39;39	Y	C;T	205;50	38;39
Unigene16018_All	883	A	R	A;G	240;15	37;34	R	A;G	235;20	37;34
Unigene16018_All	931	C	Y	C;T	223;31	37;39	Y	C;T	219;35	36;40
Unigene16018_All	938	C	Y	C;T	202;53	39;39	Y	C;T	196;59	39;39
Unigene16018_All	1015	A	W	A;T	175;80	33;33	W	A;T	179;76	34;35
Unigene16018_All	1054	C	S	C;G	172;83	39;39	S	C;G	160;95	39;39
Unigene16018_All	1171	G	R	G;A	164;91	38;39	R	G;A	145;110	40;39
Unigene16018_All	1189	A	R	A;G	166;89	39;39	R	A;G	149;106	39;39
Unigene16018_All	1210	G	R	G;A	169;86	37;37	R	G;A	154;101	36;37
Unigene16018_All	1217	T	Y	T;C	175;80	39;38	Y	T;C	193;62	38;37
Unigene16018_All	1291	T	Y	T;C	160;95	33;32	Y	T;C	162;93	31;32
Unigene16018_All	1306	T	W	T;A	163;92	36;34	W	T;A	152;102	35;35
Unigene16018_All	1345	T	Y	T;C	181;74	39;39	Y	T;C	192;63	39;39
Unigene16018_All	1390	C	Y	C;T	169;86	39;40	Y	C;T	179;76	39;39
Unigene16018_All	1412	G	R	G;A	156;99	37;39	R	G;A	168;84	37;38
Unigene16018_All	1418	A	M	A;C	147;108	39;39	M	A;C	151;104	39;39
Unigene16018_All	1482	C	Y	C;T	157;97	39;39	Y	C;T	150;105	39;38
Unigene16018_All	1503	C	M	C;A	152;103	39;39	M	C;A	145;110	39;39
Unigene16018_All	1897	T	W	T;A	221;34	39;38	W	T;A	220;34	38;37
Unigene16018_All	1966	C	Y	C;T	234;21	36;34	Y	C;T	228;27	36;34
Unigene16018_All	1998	C	Y	C;T	223;32	39;37	-	C;T	187;68	39;35
Unigene16018_All	2021	G	R	G;A	226;29	38;37	R	G;A	187;68	38;38
Unigene16018_All	2044	G	R	G;A	185;70	36;39	R	G;A	163;80	38;40
Unigene16018_All	2243	A	R	A;G	184;51	39;38	R	A;G	201;43	39;38
Unigene16018_All	2293	T	Y	T;C	219;36	38;38	Y	T;C	221;34	38;38
Unigene16018_All	2335	G	S	G;C	218;37	38;38	S	G;C	196;59	38;38
Unigene16018_All	2348	A	R	A;G	214;41	38;38	R	A;G	205;50	38;38
Unigene16018_All	2393	G	-	G;A	223;31	40;36	R	G;A	223;32	39;36
Unigene16020_All	649	G	C	C;G	15;6	30;0	C	C;G	19;4	35;0
Unigene16020_All	664	C	G	G	22	33	G	G	31	36
Unigene16027_All	596	T	K	T;G	56;9	34;27	-	T;G	69;5	33;35
Unigene16027_All	637	C	S	C;G	166;23	38;37	S	C;G	195;9	38;38
Unigene16027_All	674	C	M	C;A	167;21	33;34	M	C;A	185;7	32;32
Unigene16027_All	901	C	Y	C;T	25;7	31;35	Y	C;T	26;7	35;29
Unigene16027_All	1033	T	Y	T;C	19;5	38;38	-	T;C	18;2	35;39
Unigene16027_All	1267	G	R	G;A	20;6	28;30	-	G;A	19;4	30;32
Unigene16027_All	1357	C	Y	C;T	22;5	34;30	-	C;T	22;4	35;32
Unigene16027_All	1501	G	R	G;A	49;9	32;31	R	G;A	18;12	35;34
Unigene16027_All	1573	T	Y	T;C	36;6	32;32	-	T;C	23;2	30;24
Unigene16027_All	1903	T	Y	T;C	111;23	28;29	Y	T;C	67;14	30;33
Unigene16027_All	1957	C	S	C;G	178;22	31;29	S	C;G	105;20	33;31
Unigene16027_All	1966	C	S	C;G	171;20	35;35	S	C;G	98;17	36;33
Unigene16027_All	2044	G	S	G;C	84;19	32;35	S	G;C	72;13	32;35
Unigene16027_All	2080	A	R	A;G	67;8	29;36	-	A;G	75;6	29;35
Unigene16027_All	2275	C	-	C;G	78;7	29;17	S	C;G	95;12	30;38
Unigene16027_All	2368	C	Y	C;T	86;13	37;37	Y	C;T	100;23	36;33
Unigene16027_All	2458	G	S	G;C	44;19	34;37	S	G;C	56;19	36;33
Unigene16027_All	2548	T	Y	T;C	47;13	32;30	-	T;C	54;8	32;35
Unigene16035_All	547	A	R	G;A	12;18	38;28	R	G;A	17;15	37;26
Unigene16037_All	129	C	Y	C;T	41;12	38;39	Y	C;T	37;17	38;38
Unigene16054_All	25	C	-	T;C	32;30	34;35	Y	T;C	57;24	35;35
Unigene16054_All	37	A	R	G;A	53;32	36;39	R	G;A	96;28	37;39
Unigene16054_All	55	G	R	A;G	98;33	37;40	R	A;G	133;28	38;39
Unigene16054_All	63	T	Y	C;T	103;33	38;40	Y	C;T	137;28	39;40
Unigene16054_All	160	T	K	T;G	243;11	37;39	K	T;G	240;14	37;39
Unigene16054_All	187	C	Y	C;T	244;11	39;40	Y	C;T	242;13	39;37
Unigene16054_All	199	A	R	A;G	244;11	35;38	R	A;G	241;12	35;40
Unigene16054_All	543	C	Y	T;C	15;14	16;2	-	T;C	9;13	22;2
Unigene16055_All	1554	G	-	G	11	36	K	G;T	14;5	31;36
Unigene16055_All	2267	T	Y	T;C	15;11	38;39	Y	T;C	16;9	38;39
Unigene16059_All	918	A	-	G;A	4;9	28;0	G	G;A	9;3	31;0
Unigene16059_All	923	G	-	T;G	16;7	35;0	T	T;G	16;3	33;0
Unigene16059_All	930	G	A	A;G	16;7	35;0	A	A;G	17;2	36;0
Unigene16070_All	193	C	Y	T;C	26;5	35;40	Y	C;T	27;21	40;35
Unigene16083_All	24	C	-	T	7	34	T	T	27	33
Unigene16084_All	428	C	-	C;T	6;14	37;33	Y	C;T	163;76	36;34
Unigene16084_All	467	C	-	C	25	31	M	A;C	25;147	30;32
Unigene16084_All	584	A	-	G;A	1;1	37;0	G	G;A	15;4	34;0
Unigene16094_All	719	A	-	A;G	17;27	21;12	R	A;G	16;17	29;14
Unigene16098_All	66	A	-	A;G	7;4	39;38	R	G;A	9;6	39;37
Unigene16098_All	117	T	K	T;G	13;11	37;37	K	G;T	16;14	38;33
Unigene16098_All	132	T	Y	C;T	14;12	37;38	Y	C;T	16;8	39;38
Unigene16098_All	159	C	Y	T;C	10;8	40;35	Y	C;T	14;7	37;40
Unigene16098_All	166	T	K	G;T	10;6	39;32	K	G;T	8;8	38;29
Unigene16098_All	184	A	W	A;T	12;8	33;34	W	A;T	13;5	35;34
Unigene16099_All	665	G	-	G	29	39	S	G;C	37;13	38;39
Unigene16099_All	676	C	M	C;A	22;7	38;39	M	C;A	44;6	38;38
Unigene16099_All	789	A	M	A;C	10;6	39;40	M	A;C	26;10	38;39
Unigene16099_All	827	C	Y	C;T	29;7	35;39	Y	C;T	50;13	35;39
Unigene16099_All	844	G	R	G;A	38;24	39;39	R	G;A	65;54	39;39
Unigene16099_All	858	G	S	C;G	39;25	39;39	S	C;G	74;45	39;37
Unigene16099_All	957	C	M	C;A	35;19	33;33	M	C;A	72;38	33;33
Unigene16099_All	986	A	W	A;T	29;21	39;37	W	A;T	64;33	38;37
Unigene16099_All	1007	C	S	C;G	37;21	38;37	S	C;G	69;33	38;38
Unigene16099_All	1040	T	W	T;A	23;5	39;38	-	T;A	24;3	38;39
Unigene16099_All	1262	C	M	C;A	25;8	38;38	M	C;A	24;12	38;37
Unigene16099_All	1298	G	-	G;C	18;2	38;21	S	G;C	18;11	40;37
Unigene16105_All	1354	A	M	A;C	15;20	34;17	-	A;C	26;22	35;13
Unigene16108_All	870	C	M	A;C	65;166	40;39	-	A;C	60;115	38;0
Unigene16110_All	490	G	R	G;A	17;10	38;38	-	G;A	12;3	38;40
Unigene16110_All	508	T	Y	T;C	17;10	36;35	-	T;C	11;4	37;37
Unigene16110_All	582	A	-	A;G	9;7	39;38	R	G;A	9;9	39;37
Unigene1611_All	59	A	R	A;G	41;8	37;30	R	A;G	48;10	37;37
Unigene1611_All	73	T	Y	T;C	44;26	40;37	-	T;C	55;23	39;36
Unigene1611_All	80	C	Y	C;T	42;32	40;38	-	C;T	49;31	39;38
Unigene1611_All	103	A	W	T;A	41;39	38;38	W	A;T	37;34	37;37
Unigene16120_All	794	T	-	T;A	29;6	36;38	W	A;T	22;5	36;36
Unigene16122_All	244	A	-	G;A	24;2	36;36	G	G	20	35
Unigene16131_All	88	A	-	T;A	9;2	40;33	W	A;T	7;5	36;40
Unigene16131_All	175	C	-	G;C	8;3	39;36	S	C;G	9;7	33;38
Unigene16131_All	204	A	-	T;A	9;3	40;38	W	A;T	11;7	37;38
Unigene16131_All	235	C	Y	C;T	26;8	34;38	Y	C;T	42;7	34;38
Unigene16131_All	246	A	R	A;G	28;10	39;38	R	A;G	51;13	37;38
Unigene16131_All	288	G	R	G;A	63;7	39;39	R	G;A	68;10	38;38
Unigene16155_All	268	G	K	T;G	11;11	36;36	K	G;T	23;9	34;39
Unigene16155_All	454	A	R	A;G	8;6	31;38	R	A;G	12;5	37;38
Unigene16155_All	613	G	K	G;T	11;9	35;36	K	G;T	16;11	37;33
Unigene16155_All	691	A	R	G;A	12;7	35;36	R	G;A	13;10	34;37
Unigene16155_All	782	G	S	G;C	13;12	36;32	S	C;G	14;8	34;39
Unigene16155_All	802	G	R	G;A	9;6	36;36	-	A;G	10;7	32;34
Unigene16155_All	887	C	M	C;A	9;9	36;35	-	A;C	14;2	36;30
Unigene16155_All	1038	C	-	T;C	3;3	34;31	Y	C;T	8;5	35;36
Unigene16155_All	1107	A	-	G;A	4;3	35;29	R	A;G	5;5	33;31
Unigene16155_All	1164	G	R	G;A	12;9	36;35	R	G;A	11;9	33;30
Unigene16155_All	1174	G	K	G;T	12;9	32;38	K	T;G	9;9	36;36
Unigene16155_All	1254	G	S	G;C	12;9	34;36	S	C;G	12;11	37;30
Unigene16155_All	1625	T	K	T;G	21;9	30;33	K	T;G	16;5	31;33
Unigene16155_All	1714	G	R	G;A	23;18	27;22	R	G;A	15;15	27;25
Unigene16155_All	1720	G	K	G;T	23;18	32;32	K	T;G	15;15	33;29
Unigene16155_All	1725	G	R	G;A	23;18	32;32	R	A;G	15;15	33;30
Unigene16156_All	63	A	-	A	46	38	R	A;G	16;13	38;39
Unigene16156_All	245	C	-	C	121	36	Y	C;T	61;35	36;36
Unigene16156_All	311	T	C	C	124	38	Y	T;C	58;54	37;38
Unigene16156_All	320	C	T	T;G	122;3	38;22	Y	C;T	57;54	38;37
Unigene16156_All	1046	G	A	A	56	38	R	G;A	36;25	37;38
Unigene16156_All	1112	A	G	G	59	36	R	A;G	40;42	38;36
Unigene16156_All	2350	G	-	G	20	39	R	G;A	12;9	38;40
Unigene16176_All	221	T	K	G;T	131;44	6;16	-	T;G	42;101	16;4
Unigene16176_All	264	C	-	C;G	250;4	26;33	S	C;G	196;9	26;34
Unigene16176_All	301	C	S	C;G	249;6	36;38	S	C;G	198;17	36;38
Unigene16176_All	333	T	-	T;G	206;5	33;35	K	T;G	178;11	32;32
Unigene16180_All	1146	T	-	T;C	15;8	25;34	Y	T;C	9;6	28;32
Unigene16183_All	813	C	-	C;T	15;4	40;41	Y	C;T	14;6	40;40
Unigene16190_All	201	A	G	G;A	13;4	38;0	-	A;G	4;1	41;0
Unigene16190_All	253	A	G	G;A	9;3	36;0	-	A;G	4;1	0;0
Unigene16191_All	568	T	-	C;T	6;1	34;40	C	C	11	37
Unigene16191_All	630	C	S	C;G	9;5	34;40	-	C;G	15;3	36;39
Unigene16191_All	712	G	R	G;A	13;6	38;35	R	G;A	17;13	37;37
Unigene16191_All	718	C	Y	C;T	10;6	40;38	Y	C;T	15;12	39;38
Unigene16191_All	730	G	-	G	16	39	R	G;A	20;8	38;39
Unigene16191_All	786	G	-	G;A	12;3	36;36	R	G;A	12;7	37;40
Unigene16191_All	820	G	R	A;G	8;5	39;33	R	G;A	9;6	39;38
Unigene16191_All	1099	A	-	G;A	2;5	40;37	R	A;G	9;5	37;40
Unigene16213_All	508	A	R	A;G	31;9	40;36	R	A;G	34;8	39;39
Unigene16213_All	535	T	-	T;G	42;4	38;36	K	T;G	49;6	38;38
Unigene16213_All	544	G	-	G;A	43;3	37;35	R	G;A	50;6	38;36
Unigene16213_All	589	A	M	A;C	29;7	35;34	-	A;C	32;1	36;39
Unigene16213_All	615	G	K	G;T	40;5	39;39	-	G;T	45;6	38;35
Unigene16213_All	661	G	-	A;G	44;4	36;34	A	A;G	68;5	37;38
Unigene16213_All	680	G	A	A;G	34;1	32;37	A	A;G	60;5	33;38
Unigene16214_All	902	T	W	T;A	67;24	33;34	W	T;A	54;23	33;34
Unigene16214_All	915	C	S	G;C	51;8	35;33	S	G;C	46;10	35;35
Unigene16214_All	920	T	K	G;T	51;8	36;37	K	G;T	46;10	35;36
Unigene16215_All	152	T	C	C;T	66;944	27;0	C	C;T	117;1521	30;14
Unigene16215_All	166	G	A	A;G	145;728	35;0	A	A;G	252;1117	34;35
Unigene16215_All	173	C	T	T;G	256;3	35;34	T	T;C	255;1080	36;0
Unigene16226_All	250	T	A	A;G	254;1	32;2	A	A;G	253;2	32;34
Unigene16226_All	268	A	R	G;A	231;18	31;36	-	G;A	238;15	30;36
Unigene16226_All	274	C	S	G;C	211;34	30;32	S	G;C	235;18	31;35
Unigene16226_All	280	G	R	A;G	158;95	31;32	R	A;G	171;83	33;32
Unigene16226_All	304	A	R	A;G	166;89	31;30	R	A;G	136;119	31;30
Unigene16226_All	325	G	R	G;A	249;5	31;33	-	G;A	251;3	31;22
Unigene16230_All	290	G	K	T;G	57;19	37;38	K	T;G	168;48	36;35
Unigene16230_All	302	G	K	G;T	55;33	37;36	K	G;T	158;80	36;36
Unigene16230_All	311	T	Y	T;C	49;43	36;36	Y	T;C	135;103	35;37
Unigene16230_All	359	G	S	C;G	36;36	35;33	S	C;G	112;89	36;34
Unigene16230_All	377	G	S	C;G	37;27	31;32	S	C;G	127;77	32;28
Unigene16234_All	468	C	T	T	255	35	T	T	255	35
Unigene16234_All	493	C	T	T	255	37	T	T	255	37
Unigene16234_All	516	T	-	T;C	253;2	34;28	Y	T;C	238;17	34;33
Unigene16234_All	636	C	Y	C;T	240;15	27;31	Y	C;T	231;24	26;25
Unigene16234_All	642	G	R	G;A	237;17	29;22	R	G;A	234;20	27;27
Unigene16234_All	756	G	S	G;C	199;56	35;34	S	G;C	204;50	34;34
Unigene16234_All	789	T	Y	T;C	227;28	34;32	Y	T;C	231;24	34;34
Unigene16234_All	849	A	R	A;G	186;69	37;39	R	A;G	216;39	37;38
Unigene16234_All	908	C	S	C;G	214;41	30;35	S	C;G	214;37	30;34
Unigene16234_All	915	A	R	A;G	216;39	30;33	R	A;G	213;42	31;34
Unigene16234_All	927	A	R	A;G	207;46	24;23	R	A;G	196;52	27;20
Unigene16234_All	1107	G	R	G;A	167;88	38;38	R	G;A	178;77	36;38
Unigene16234_All	1143	T	Y	T;C	182;73	39;35	Y	T;C	178;77	38;36
Unigene16234_All	1149	T	Y	T;C	191;64	38;36	Y	T;C	190;65	38;39
Unigene16234_All	1212	T	Y	T;C	197;58	38;37	Y	T;C	212;43	38;38
Unigene16234_All	1260	A	R	A;G	240;15	37;35	R	A;G	238;17	38;35
Unigene16234_All	1314	A	R	A;G	211;44	35;36	R	A;G	209;46	35;36
Unigene16234_All	1338	A	R	A;G	222;33	37;39	R	A;G	221;34	36;38
Unigene16234_All	1359	T	-	T;C	237;18	38;32	Y	T;C	230;25	38;35
Unigene16234_All	1400	A	R	A;G	223;32	37;33	R	A;G	226;29	37;33
Unigene16234_All	1410	G	-	G;A	197;58	37;33	R	G;A	191;64	37;35
Unigene16234_All	1425	G	R	G;A	147;17	37;36	R	G;A	167;22	38;36
Unigene16234_All	1479	A	R	A;G	236;19	38;38	R	A;G	234;21	38;36
Unigene16234_All	1516	T	Y	T;C	214;41	36;36	Y	T;C	218;37	38;38
Unigene16234_All	1617	C	Y	C;T	205;50	39;37	Y	C;T	196;59	38;37
Unigene16234_All	1773	G	R	G;A	39;29	36;34	R	G;A	45;20	35;35
Unigene16234_All	1815	C	S	C;G	34;12	39;29	S	C;G	21;20	39;29
Unigene16234_All	1842	C	S	G;C	16;21	36;26	-	C;G	30;3	28;39
Unigene16236_All	73	G	R	G;A	110;31	37;35	R	G;A	75;21	37;36
Unigene16236_All	92	G	S	G;C	119;38	37;37	S	G;C	81;26	37;38
Unigene16236_All	121	G	R	A;G	112;41	34;38	R	A;G	77;33	35;37
Unigene16236_All	159	A	R	G;A	88;16	36;35	R	G;A	49;12	36;36
Unigene16252_All	434	C	Y	T;C	11;15	26;38	-	T;C	23;5	28;40
Unigene16253_All	148	G	C	C;G	37;3	37;0	C	C;G	40;2	36;0
Unigene16253_All	401	T	Y	C;T	24;11	25;35	-	C;T	9;2	21;38
Unigene16253_All	490	C	S	C;G	7;5	34;37	-	-	-	-
Unigene16253_All	504	C	M	C;A	10;5	33;40	-	C	2	34
Unigene16253_All	527	T	Y	T;C	12;5	40;40	-	T	2	37
Unigene16259_All	101	T	C	C	19	33	C	C	29	34
Unigene16259_All	902	A	R	A;G	9;5	36;36	-	A;G	4;4	38;35
Unigene16259_All	1054	G	S	G;C	10;5	37;39	-	G;C	14;2	35;35
Unigene16259_All	1074	G	R	G;A	10;5	36;39	-	G;A	16;1	38;37
Unigene16270_All	63	A	M	A;C	19;5	37;39	M	C;A	10;7	39;37
Unigene16270_All	179	C	S	C;G	26;9	37;36	S	G;C	12;10	38;34
Unigene16280_All	564	T	K	T;G	28;18	27;13	-	T;G	22;19	26;9
Unigene16284_All	126	T	-	T	16	38	W	A;T	6;5	40;39
Unigene16284_All	190	T	-	T	32	38	Y	T;C	11;6	38;36
Unigene16284_All	258	G	-	G	22	37	R	G;A	13;8	37;40
Unigene16284_All	266	C	-	C	21	38	Y	C;T	15;8	37;40
Unigene16284_All	390	C	-	C;T	32;3	36;36	Y	C;T	28;6	36;38
Unigene16284_All	408	G	R	G;A	27;6	37;33	R	G;A	21;7	37;37
Unigene16284_All	449	C	-	C;T	49;6	36;34	Y	C;T	29;7	37;36
Unigene16284_All	471	G	-	G;A	39;4	38;37	R	G;A	26;6	38;38
Unigene16284_All	837	T	-	T;C	9;3	39;41	Y	T;C	14;7	39;40
Unigene16284_All	966	G	-	G;C	15;4	37;40	S	G;C	24;11	37;39
Unigene16284_All	1068	T	Y	T;C	17;5	37;35	Y	T;C	17;7	36;35
Unigene16284_All	1284	A	-	A;G	33;5	39;37	R	A;G	28;7	39;39
Unigene1628_All	790	C	-	G;C	8;15	37;41	G	G;C	11;12	36;0
Unigene1628_All	797	C	Y	T;C	7;19	37;41	T	T;C	12;14	37;0
Unigene16290_All	1206	T	Y	T;C	21;9	38;38	-	T;C	24;6	37;35
Unigene16290_All	1238	T	Y	C;T	18;10	40;40	Y	C;T	21;12	40;39
Unigene16298_All	39	T	K	T;G	24;6	38;38	K	T;G	17;7	39;38
Unigene16298_All	56	C	Y	C;T	35;9	39;35	Y	C;T	25;8	38;35
Unigene16298_All	78	G	R	G;A	64;9	38;39	R	G;A	50;12	38;38
Unigene16298_All	119	G	-	G;A	203;10	32;24	R	G;A	164;9	32;28
Unigene16299_All	462	T	-	T;G	92;8	37;0	K	T;G	109;6	40;38
Unigene16299_All	486	A	G	G;A	21;82	36;0	-	G;A	9;90	36;0
Unigene1629_All	1354	G	-	G;A	29;23	36;36	R	A;G	18;16	35;36
Unigene1629_All	1409	C	Y	C;T	26;9	35;34	Y	C;T	19;5	35;34
Unigene1629_All	1433	T	W	T;A	27;6	34;35	-	T;A	23;1	37;30
Unigene1629_All	1438	C	Y	T;C	17;14	36;35	Y	T;C	12;11	38;37
Unigene1629_All	1462	G	-	G;C	27;2	39;35	S	G;C	14;5	40;35
Unigene1629_All	1495	G	R	A;G	8;6	37;38	-	G;A	2;2	37;33
Unigene162_All	1356	C	-	G	4	37	G	G	11	38
Unigene16302_All	94	A	-	A	9	39	R	A;G	23;7	39;39
Unigene16302_All	122	T	-	T	9	39	K	T;G	22;6	39;40
Unigene16302_All	835	G	R	A;G	7;15	35;36	-	A;G	2;5	37;0
Unigene16304_All	964	G	S	G;C	60;7	31;37	-	G;C	77;3	31;35
Unigene16304_All	991	C	S	C;G	49;7	30;34	-	C;G	67;3	29;35
Unigene16304_All	1000	C	Y	C;T	45;7	28;33	-	C;T	58;3	28;27
Unigene1631_All	469	G	T	T;G	89;28	21;5	-	T;G	33;11	21;5
Unigene16320_All	986	T	C	C;T	21;8	36;0	-	C;T	21;9	37;0
Unigene16320_All	1004	G	A	A;G	28;142	40;0	-	A;G	28;105	36;0
Unigene16322_All	420	A	W	A;T	63;47	32;36	W	A;T	52;19	31;37
Unigene16328_All	484	C	Y	C;T	58;40	31;16	Y	C;T	56;54	28;24
Unigene1632_All	126	T	Y	T;C	129;7	21;30	Y	T;C	118;5	25;37
[truncated: 11,788 more rows]

## Sheet: After filtering
Table S4 - Detailed SNP Statistics
gene_id	annotation
Unigene14072_All	1-acyl-sn-glycerol-3-phosphate acyltransferase 4
Unigene19902_All	ABC transporter G family member
Unigene34011_All	Avenin-like a3
Unigene46051_All	RNA ligase isoform 1
Unigene47049_All	ribosomal protein, putative, expressed
