# Supplementary material for: Comparative transcriptome profile of the leaf elongation zone of wild barley (Hordeum spontaneum) eibi1 mutant and its isogenic wild type
Source: Genet Mol Biol. 2017 Oct 23;40(4):834–43. doi: 10.1590/1678-4685-GMB-2016-0321 (PMC5738607; doi:10.1590/1678-4685-GMB-2016-0321)
Supplement: Supplementary file 5 [file 1415-4757-gmb-1678-4685-GMB-2016-0321-Suppl05.xlsx]

## Sheet: Table S5
Genetics and Molecular Biology Copyright © 2017, Sociedade Brasileira de Genética. Printed in Brazil
Table S5 - Polymorphisms were confirmed by eibi1 Unigenes and Morex contigs.
The EST marker sequences	eibi1 Unigenes	Morex contigs(https://ics.hutton.ac.uk/morexGenes/index.html)	polymorphisms
BJ486092 http://www.ncbi.nlm.nih.gov/nucest/BJ486092	Unigene78641_eibi1 Reverse;	morex_contig_50928(C6099-T6102)	4 nucleotides deletion in eibi1
AV935476 http://www.ncbi.nlm.nih.gov/nucest/AV935476	Unigene45912_eibi1;	morex_contig_49564 Reverse(A4770-G4783)	14 nucleotides deletion in eibi1
CB859971 http://www.ncbi.nlm.nih.gov/nucest/CB859971	Unigene6811_eibi1 Reverse(T736);	morex_contig_2548231(C1739)	SNP: T/C
BF263820 http://www.ncbi.nlm.nih.gov/nucest/BF263820	Unigene19216_eibi1(T300);	morex_contig_313986Reverse(C567)	SNP: T/C
AV918546 http://www.ncbi.nlm.nih.gov/nucest/AV918546	Could not be confirmed by RNA-seq;	morex_contig_40294Reverse(A7484)	Polymorphism in intron, SNP: G/A
BJ474358 http://www.ncbi.nlm.nih.gov/nucest/BJ474358	Unigene6981_eibi1Reverse(C459);	morex_contig_39786(T2271)	SNP: C/T
AV942362 http://www.ncbi.nlm.nih.gov/nucest/AV942362	Could not be confirmed by RNA-seq;	morex_contig_6528(A2111)	Polymorphism in intron, SNP: G/A
AV928420 http://www.ncbi.nlm.nih.gov/nucest/AV928420	Unigene31090_eibi1(G362);	morex_contig_1561798Reverse(A1429)	SNP: G/A
