# Supplementary material for: Comparative transcriptome profile of the leaf elongation zone of wild barley (Hordeum spontaneum) eibi1 mutant and its isogenic wild type
Source: Genet Mol Biol. 2017 Oct 23;40(4):834–43. doi: 10.1590/1678-4685-GMB-2016-0321 (PMC5738607; doi:10.1590/1678-4685-GMB-2016-0321)
Supplement: Supplementary file 6 [file 1415-4757-gmb-1678-4685-GMB-2016-0321-Suppl06.xlsx]

## Sheet: Table S6
Genetics and Molecular Biology Copyright © 2017, Sociedade Brasileira de Genética. Printed in Brazil
Table S6 - List of DEGs between 23-19_vs_eibi1.
#ID	23-19_Count	eibi1_Count	23-19_RPKM	eibi1_RPKM	FDR	Log2 (eibi1_RPKM/23-19_RPKM)	regulated
Unigene77099_All	0	1479	0	68.0595	3.96635e-16	13.5512	up
Unigene67107_All	0	581	0	17.824	1.96482e-12	12.2034	up
Unigene66257_All	0	540	0	28.7193	2.20326e-12	12.0979	up
Unigene67183_All	0	502	0	23.0598	3.2584e-12	11.9926	up
Unigene69748_All	0	294	0	19.1719	4.05192e-10	11.221	up
Unigene78255_All	0	240	0	23.4169	1.6383e-09	10.9283	up
Unigene78697_All	0	206	0	17.8216	5.78803e-09	10.7081	up
Unigene66056_All	0	192	0	9.3844	9.67216e-09	10.6066	up
Unigene78238_All	0	174	0	9.7327	2.35597e-08	10.4647	up
Unigene68223_All	0	122	0	8.1189	3.23885e-07	9.9529	up
Unigene78121_All	0	103	0	4.4332	1.4017e-06	9.70893	up
Unigene72168_All	0	101	0	3.2402	1.61309e-06	9.68068	up
Unigene65727_All	0	97	0	8.5922	2.16105e-06	9.62245	up
Unigene71988_All	0	89	0	10.7938	3.96982e-06	9.49844	up
Unigene75732_All	0	81	0	2.678	7.85181e-06	9.36275	up
Unigene66461_All	0	80	0	2.2495	8.52923e-06	9.34486	up
Unigene73122_All	0	76	0	2.4749	1.28164e-05	9.27097	up
Unigene68601_All	0	70	0	2.2237	2.33273e-05	9.15253	up
Unigene67266_All	0	67	0	1.9738	3.15361e-05	9.08945	up
Unigene78045_All	0	67	0	5.5913	3.15361e-05	9.08945	up
Unigene72051_All	0	65	0	3.3605	3.75865e-05	9.04581	up
Unigene71862_All	0	64	0	4.9436	4.18881e-05	9.02348	up
Unigene71881_All	0	59	0	6.3015	6.78401e-05	8.90636	up
Unigene72173_All	0	56	0	2.8222	9.44134e-05	8.83123	up
Unigene73883_All	0	53	0	1.8464	0.000131425	8.75198	up
Unigene66574_All	0	52	0	2.7942	0.000145407	8.72456	up
Unigene67381_All	0	52	0	3.183	0.000145407	8.72456	up
Unigene78052_All	0	50	0	5.6421	0.000181729	8.66812	up
Unigene76472_All	0	50	0	2.6322	0.000181729	8.66812	up
Unigene66561_All	0	50	0	2.2335	0.000181729	8.66812	up
Unigene73969_All	0	50	0	1.5523	0.000181729	8.66812	up
Unigene73014_All	0	47	0	2.785	0.000263976	8.57908	up
Unigene73201_All	0	47	0	2.7914	0.000263976	8.57908	up
Unigene74546_All	0	47	0	4.9789	0.000263976	8.57908	up
Unigene68415_All	0	44	0	1.2918	0.00040644	8.48418	up
Unigene74609_All	0	43	0	1.6833	0.00046013	8.4511	up
Unigene73958_All	0	43	0	1.5522	0.00046013	8.4511	up
Unigene71993_All	0	42	0	1.3441	0.000533387	8.41725	up
Unigene75847_All	0	40	0	1.7686	0.000719061	8.34707	up
Unigene69289_All	0	39	0	1.7883	0.000843113	8.31066	up
Unigene77482_All	0	39	0	3.3516	0.000843113	8.31066	up
Unigene77577_All	4	1074	0.2771	79.6409	2.20326e-12	8.06505	up
Unigene78722_All	1	267	0.0561	16.0409	5.55474e-09	7.93028	up
Unigene68022_All	1	217	0.0281	6.5336	2.8306e-08	7.63129	up
Unigene68412_All	2	211	0.0964	10.8872	1.62116e-07	6.67439	up
Unigene67411_All	2	205	0.0375	4.1117	1.75514e-07	6.6328	up
Unigene77773_All	2	203	0.2012	21.8614	1.78581e-07	6.61866	up
Unigene72175_All	1	96	0.0304	3.1223	1.58067e-05	6.45573	up
Unigene77530_All	1	79	0.0748	6.3282	6.07385e-05	6.17495	up
Unigene74353_All	1	78	0.1133	9.4598	6.44804e-05	6.1566	up
Unigene72603_All	4	269	0.1979	14.2481	1.78581e-07	6.06823	up
Unigene68376_All	2	132	0.097	6.8518	5.78066e-06	5.99819	up
Unigene73024_All	1	68	0.0434	3.1628	0.000147873	5.95899	up
Unigene68098_All	6	295	0.1542	8.1191	5.00534e-07	5.63117	up
Unigene67516_All	2	97	0.0593	3.0814	5.75047e-05	5.5542	up
Unigene67406_All	1	51	0.0591	3.2284	0.000911386	5.54482	up
Unigene71804_All	1	51	0.0568	3.0999	0.000911386	5.54482	up
Unigene68004_All	2	95	0.1122	5.7074	6.43612e-05	5.52418	up
Unigene65857_All	2	91	0.0765	3.7252	8.32886e-05	5.4622	up
Unigene69757_All	2	89	0.1616	7.6996	9.61419e-05	5.43018	up
Unigene74503_All	5	211	0.109	4.9247	3.35016e-06	5.40501	up
Unigene21824_All	1543	56353	46.0668	1801.2	4.07738e-08	5.23169	up
Unigene73189_All	1	41	0.054	2.3699	0.00367015	5.2308	up
Unigene74381_All	2	77	0.183	7.5413	0.000239778	5.22155	up
Unigene75794_All	36	1255	1.1559	43.1416	1.62116e-07	5.15974	up
Unigene71992_All	3	106	0.121	4.5775	8.56244e-05	5.12604	up
Unigene72143_All	3	98	0.1452	5.0768	0.000144695	5.01297	up
Unigene67512_All	2	65	0.0836	2.9086	0.000719061	4.97755	up
Unigene74529_All	3	95	0.1322	4.4829	0.000174424	4.96817	up
Unigene67507_All	2	57	0.0954	2.9121	0.00166658	4.78846	up
Unigene18424_All	4	106	0.3344	9.4865	0.000197946	4.7257	up
Unigene68374_All	2	50	0.2224	5.9527	0.00391612	4.59986	up
Unigene11588_All	38	884	0.5783	14.4025	3.96982e-06	4.5765	up
Unigene67505_All	2	47	0.1401	3.5255	0.00566452	4.51082	up
Unigene74459_All	4	88	0.4618	10.8759	0.000699705	4.45756	up
Unigene43623_All	2229	47220	54.9711	1246.73	3.35016e-06	4.44598	up
Unigene70186_All	8	165	0.7264	16.0388	0.000145407	4.38584	up
Unigene40494_All	87	1767	2.2224	48.3248	7.48347e-06	4.38327	up
Unigene67306_All	2	41	0.1622	3.5589	0.0130363	4.31433	up
Unigene68202_All	8	155	0.5064	10.5035	0.000214654	4.29571	up
Unigene77093_All	4	77	0.0919	1.8943	0.00166658	4.2652	up
Unigene49448_All	74	1352	3.5807	70.0388	1.80959e-05	4.23021	up
Unigene27242_All	37	653	0.7002	13.2301	3.42123e-05	4.17795	up
Unigene72216_All	6	106	0.3232	6.1135	0.00087612	4.15559	up
Unigene67246_All	7	122	0.2015	3.7605	0.000610539	4.14007	up
Unigene11130_All	107	1791	1.5413	27.6192	3.02582e-05	4.1046	up
Unigene68370_All	9	152	0.5945	10.7492	0.000420637	4.10012	up
Unigene66105_All	6	101	0.1877	3.3824	0.00121843	4.08597	up
Unigene49257_All	726	11458	54.6587	923.534	3.42123e-05	4.02113	up
Unigene16084_All	96	1499	2.141	35.7909	5.35781e-05	4.00416	up
Unigene78076_All	6	95	0.1472	2.4956	0.00180894	3.99772	up
Unigene6601_All	13	198	0.5166	8.4243	0.00040644	3.95694	up
Unigene69176_All	3	47	0.1301	2.1822	0.015926	3.95481	up
Unigene65831_All	3	46	0.2909	4.7755	0.0179764	3.92387	up
Unigene43426_All	81	1190	2.9178	45.8915	8.29736e-05	3.91591	up
Unigene70284_All	4	58	0.2287	3.5503	0.0105636	3.85715	up
Unigene19875_All	1592	22335	48.4851	728.237	7.38874e-05	3.85141	up
Unigene69816_All	18	250	0.7696	11.4434	0.000446901	3.82757	up
Unigene67342_All	6	84	0.2174	3.2588	0.00420285	3.82043	up
Unigene73908_All	6	81	0.1166	1.6845	0.00535294	3.76804	up
Unigene67356_All	3	41	0.2287	3.3462	0.0339168	3.75833	up
Unigene15949_All	148	1935	3.3944	47.5123	0.000146924	3.74865	up
Unigene67491_All	4	53	0.184	2.6101	0.0179764	3.72738	up
Unigene70296_All	27	345	0.9683	13.2456	0.000476406	3.71045	up
Unigene78082_All	4	52	0.2141	2.9792	0.0200905	3.69996	up
Unigene66463_All	6	77	0.1783	2.4491	0.00743064	3.69509	up
Unigene74537_All	8	99	0.4244	5.6224	0.00476442	3.64959	up
Unigene66253_All	4	50	0.1338	1.7899	0.0250192	3.64351	up
Unigene45167_All	21	245	1.606	20.0589	0.00122808	3.57749	up
Unigene78115_All	5	59	0.3753	4.7408	0.0198133	3.56872	up
Unigene69130_All	4	45	0.1577	1.8991	0.0436508	3.49191	up
Unigene66303_All	5	55	0.3483	4.1019	0.0293365	3.46766	up
Unigene67384_All	4	44	0.2486	2.9281	0.0483637	3.45957	up
Unigene72225_All	5	54	0.4109	4.7509	0.032618	3.44125	up
Unigene6005_All	23	239	0.5221	5.808	0.00251132	3.41124	up
Unigene68640_All	12	125	1.2815	14.2917	0.00626839	3.40821	up
Unigene7916_All	8	82	0.6256	6.8652	0.015926	3.37816	up
Unigene38932_All	245	2424	15.4271	163.407	0.000911386	3.34699	up
Unigene2050_All	13	129	0.5958	6.329	0.0076035	3.33929	up
Unigene49376_All	17	168	0.7956	8.4174	0.00531572	3.33632	up
Unigene72193_All	7	64	0.4919	4.8146	0.0396659	3.21065	up
Unigene76543_All	7	64	0.1888	1.8477	0.0396659	3.21065	up
Unigene28385_All	7	63	0.4649	4.4797	0.0430322	3.18797	up
Unigene74540_All	12	106	0.47	4.4444	0.0191508	3.1706	up
Unigene50160_All	7	61	0.2782	2.5954	0.0497862	3.14152	up
Unigene17756_All	15	129	1.5879	14.6202	0.0156607	3.1347	up
Unigene17696_All	27	230	0.9104	8.3023	0.0083146	3.12574	up
Unigene34217_All	11	91	0.6364	5.6367	0.0323986	3.07491	up
Unigene8802_All	20	163	0.68	5.9333	0.0155713	3.0599	up
Unigene8446_All	15	121	0.4656	4.021	0.0227952	3.04242	up
Unigene44940_All	10	80	0.6313	5.407	0.0439047	3.02517	up
Unigene22770_All	159	1162	6.1673	48.2532	0.00869475	2.90964	up
Unigene74481_All	14	103	0.6815	5.3679	0.0438584	2.90899	up
Unigene35116_All	35	249	0.9304	7.0861	0.0179764	2.86734	up
Unigene74458_All	18	128	0.8172	6.2211	0.0389169	2.86246	up
Unigene16572_All	129	903	3.121	23.3894	0.0119646	2.84726	up
Unigene20832_All	28	196	0.597	4.474	0.0278711	2.84287	up
Unigene51244_All	1792	12254	45.065	329.914	0.0113059	2.81465	up
Unigene6599_All	27	185	1.4775	10.8385	0.0325491	2.81182	up
Unigene22994_All	39	266	0.6621	4.8345	0.0220573	2.80699	up
Unigene44827_All	19	128	0.557	4.017	0.0483637	2.78499	up
Unigene38920_All	28	187	0.8474	6.0591	0.0363861	2.7751	up
Unigene6358_All	34	219	0.9118	6.2875	0.0339785	2.72389	up
Unigene34106_All	30	191	2.9208	19.9083	0.0449274	2.70651	up
Unigene17090_All	48	298	1.1431	7.5975	0.0359165	2.67212	up
Unigene43262_All	42	258	1.3275	8.7302	0.0396659	2.65638	up
Unigene32400_All	52	305	0.9667	6.0705	0.0476061	2.59042	up
Unigene66273_All	165	947	7.0299	43.1954	0.0401837	2.5611	up
Unigene3666_All	6150	1079	255.732	48.0344	0.04877	-2.46963	down
Unigene9396_All	18646	3254	590.113	110.253	0.0474258	-2.47741	down
Unigene57532_All	3019	508	50.3358	9.0677	0.0402598	-2.52976	down
Unigene13729_All	922	154	85.6384	15.3137	0.0432708	-2.53976	down
Unigene28369_All	352	57	20.4148	3.5391	0.0483637	-2.58282	down
Unigene38133_All	12662	2012	180.246	30.6629	0.0278434	-2.6126	down
Unigene948_All	193	30	6.1402	1.0218	0.0497862	-2.63948	down
Unigene8831_All	274	42	6.5507	1.075	0.0430136	-2.66103	down
Unigene31986_All	8708	1330	86.2353	14.1007	0.0217918	-2.66968	down
Unigene18980_All	2364	344	217.081	33.8185	0.0172212	-2.73919	down
Unigene7670_All	403	57	30.2469	4.5801	0.0220573	-2.77796	down
Unigene41130_All	614	86	38.0689	5.7085	0.0172158	-2.79294	down
Unigene2216_All	189	26	9.5059	1.4	0.0283099	-2.81482	down
Unigene14751_All	11286	1500	344.153	48.9693	0.00863087	-2.87027	down
Unigene52223_All	122	16	5.6877	0.7986	0.0358365	-2.88004	down
Unigene48658_All	2479	326	84.1698	11.85	0.00872011	-2.88522	down
Unigene52528_All	86	11	5.2915	0.7246	0.0486372	-2.91176	down
Unigene24006_All	87	11	7.1014	0.9612	0.0460832	-2.92842	down
Unigene56030_All	127	16	7.1269	0.9612	0.0280625	-2.93793	down
Unigene38317_All	136	17	2.3822	0.3188	0.0246776	-2.9498	down
Unigene44946_All	136	17	5.396	0.7221	0.0246776	-2.9498	down
Unigene42409_All	938	116	20.4308	2.705	0.00693441	-2.973	down
Unigene62862_All	84	10	7.7135	0.9831	0.0392218	-3.01377	down
Unigene57130_All	118	14	4.4978	0.5713	0.0235929	-3.02307	down
Unigene32440_All	93	11	1.6469	0.2085	0.0323986	-3.0245	down
Unigene32319_All	1369	163	16.7956	2.1409	0.00478834	-3.0281	down
Unigene18797_All	179	21	7.6804	0.9647	0.0126151	-3.04295	down
Unigene12267_All	70	8	1.9003	0.2325	0.0455124	-3.06872	down
Unigene2326_All	433	49	19.2253	2.3292	0.00549317	-3.09919	down
Unigene27976_All	2959	328	63.2015	7.5003	0.00261272	-3.13174	down
Unigene23820_All	65	7	1.4417	0.1662	0.0430322	-3.15153	down
Unigene28918_All	121	13	7.3517	0.8456	0.0143551	-3.1652	down
Unigene37143_All	9725	1041	250.275	28.6814	0.00184026	-3.18245	down
Unigene54756_All	68	7	3.3506	0.3693	0.033847	-3.2165	down
Unigene55058_All	59	6	3.7739	0.4109	0.0432708	-3.23032	down
Unigene60434_All	60	6	2.4612	0.2635	0.0396659	-3.25452	down
Unigene27360_All	1410	143	45.6978	4.9617	0.0016111	-3.25937	down
Unigene8231_All	120	12	8.8155	0.9438	0.0103423	-3.26759	down
Unigene64736_All	61	6	1.2221	0.1287	0.0363762	-3.27832	down
Unigene21078_All	81	8	0.8689	0.0919	0.0198689	-3.27893	down
Unigene49785_All	403	40	42.111	4.4748	0.00258719	-3.2876	down
Unigene13183_All	102	10	5.0157	0.5264	0.0119646	-3.2935	down
Unigene19352_All	638	63	21.3041	2.2522	0.00175887	-3.29648	down
Unigene16892_All	73	7	3.0512	0.3132	0.0220573	-3.31867	down
Unigene47342_All	1090	105	19.1066	1.9705	0.00122808	-3.33322	down
Unigene15361_All	5000	482	228.273	23.5588	0.000918275	-3.33337	down
Unigene13744_All	136	13	4.8989	0.5013	0.00650698	-3.33363	down
Unigene46656_All	1294	121	70.336	7.0413	0.000918611	-3.37631	down
Unigene13326_All	194	18	2.7014	0.2683	0.00323883	-3.37996	down
Unigene42408_All	358	33	11.9051	1.1749	0.00180894	-3.39343	down
Unigene54720_All	67	6	2.5027	0.2399	0.0211459	-3.4134	down
Unigene55096_All	46	4	3.3895	0.3155	0.0483637	-3.44264	down
Unigene6002_All	337	30	7.8555	0.7487	0.00130552	-3.44322	down
Unigene4579_All	164	14	3.3779	0.3087	0.00258719	-3.49755	down
Unigene52370_All	141	12	6.9476	0.633	0.00341131	-3.50002	down
Unigene8638_All	1106	93	41.3132	3.7191	0.000462581	-3.52911	down
Unigene32874_All	49	4	1.6897	0.1477	0.0353676	-3.53354	down
Unigene55533_All	51	4	4.4156	0.3708	0.0280625	-3.59111	down
Unigene24166_All	650	51	68.8107	5.7801	0.00040644	-3.62755	down
Unigene42496_All	1212	89	13.0471	1.0257	0.000181729	-3.72447	down
Unigene6729_All	86	6	3.2525	0.2429	0.00420285	-3.77298	down
Unigene34863_All	5115	361	139.17	10.5155	0.000111574	-3.78308	down
Unigene54972_All	45	3	4.3812	0.3127	0.0261776	-3.81175	down
Unigene2022_All	252	17	14.7563	1.0657	0.000391425	-3.839	down
Unigene28404_All	229	15	9.2065	0.6456	0.000382179	-3.88018	down
Unigene49743_All	124	8	4.6319	0.3199	0.00121842	-3.89249	down
Unigene53352_All	48	3	2.3699	0.1586	0.0179764	-3.90461	down
Unigene2016_All	158	10	8.8665	0.6008	0.000627108	-3.92422	down
Unigene26031_All	1052	67	20.6003	1.4046	8.29736e-05	-3.92923	down
Unigene59157_All	96	6	5.8622	0.3922	0.0019369	-3.93145	down
Unigene60285_All	66	4	2.4097	0.1563	0.0056341	-3.96227	down
Unigene56142_All	133	8	4.1178	0.2652	0.000740435	-3.99348	down
Unigene56102_All	150	9	5.8275	0.3743	0.000545098	-3.99937	down
Unigene54849_All	69	4	1.6711	0.1037	0.00420285	-4.02628	down
Unigene12779_All	750	44	32.4677	2.0392	6.43612e-05	-4.0464	down
Unigene56084_All	206	12	7.1038	0.443	0.000249767	-4.04656	down
Unigene455_All	173	10	4.3733	0.2706	0.000337356	-4.05496	down
Unigene33356_All	910	53	44.4772	2.7733	5.35781e-05	-4.05753	down
Unigene65126_All	88	5	5.0794	0.309	0.00175887	-4.06333	down
Unigene32390_All	2145	123	46.4703	2.8528	3.27385e-05	-4.08176	down
Unigene25851_All	108	6	1.2648	0.0752	0.00087612	-4.10117	down
Unigene52174_All	201	11	7.3718	0.4319	0.000189853	-4.13533	down
Unigene14643_All	227	12	11.37	0.6435	0.000131425	-4.18653	down
Unigene55590_All	237	12	8.8665	0.4806	9.61894e-05	-4.24869	down
Unigene1969_All	120	6	6.734	0.3605	0.000455387	-4.253	down
Unigene59899_All	282	14	7.0333	0.3738	6.51132e-05	-4.27908	down
Unigene53900_All	44	2	2.7778	0.1352	0.0113059	-4.3362	down
Unigene64145_All	44	2	1.7316	0.0843	0.0113059	-4.3362	down
Unigene54898_All	44	2	3.0651	0.1492	0.0113059	-4.3362	down
Unigene59922_All	65	3	4.6759	0.231	0.00254265	-4.34102	down
Unigene51761_All	256	12	12.2408	0.6143	6.07385e-05	-4.35989	down
Unigene49588_All	739	34	31.3204	1.5427	1.37182e-05	-4.39587	down
Unigene454_All	46	2	1.6719	0.0778	0.00862701	-4.40016	down
Unigene25410_All	2823	128	174.583	8.4747	5.13061e-06	-4.42057	down
Unigene59367_All	158	7	4.626	0.2194	0.000131425	-4.43128	down
Unigene54076_All	49	2	2.4095	0.1053	0.00566452	-4.49106	down
Unigene59423_All	50	2	2.7239	0.1166	0.00505409	-4.52013	down
Unigene42285_All	6946	281	126.323	5.4711	1.74837e-06	-4.58581	down
Unigene55081_All	54	2	3.9195	0.1554	0.00302497	-4.63089	down
Unigene63465_All	59	2	1.9276	0.07	0.00166658	-4.75836	down
Unigene53982_All	59	2	3.6769	0.1334	0.00166658	-4.75836	down
Unigene62746_All	135	4	6.5718	0.2085	5.14929e-05	-4.99327	down
Unigene60347_All	77	2	2.2681	0.0631	0.000279056	-5.14178	down
Unigene7910_All	327	8	30.0277	0.7865	1.20116e-06	-5.29053	down
Unigene10650_All	1610	37	28.6989	0.7061	4.61025e-08	-5.39758	down
Unigene62832_All	878	18	47.195	1.0358	4.07738e-08	-5.55739	down
Unigene55560_All	249	3	9.23	0.1191	1.62116e-07	-6.27658	down
Unigene65619_All	500	6	9.9846	0.1283	9.56496e-09	-6.31074	down
Unigene64713_All	780	8	70.8209	0.7776	9.54477e-10	-6.54439	down
Unigene57171_All	411	2	19.9274	0.1038	9.02554e-10	-7.55606	down
Unigene65344_All	513	2	14.6483	0.0611	1.76931e-10	-7.87579	down
Unigene61628_All	42	0	2.5712	0	0.000719061	-8.37625	down
Unigene65158_All	49	0	2.588	0	0.000263976	-8.59802	down
Unigene62964_All	55	0	1.5032	0	0.000131425	-8.76427	down
Unigene62849_All	56	0	1.4458	0	0.00011925	-8.7902	down
Unigene53944_All	83	0	2.478	0	7.85181e-06	-9.35683	down
Unigene59361_All	94	0	3.6934	0	3.31391e-06	-9.53612	down
Unigene62848_All	138	0	4.2241	0	1.62753e-07	-10.0894	down
Unigene61587_All	139	0	3.8162	0	1.62116e-07	-10.0998	down
Unigene55562_All	270	0	11.094	0	9.02554e-10	-11.0571	down
Unigene65566_All	279	0	10.9091	0	7.61577e-10	-11.1044	down
