# Supplementary material for: Comparative transcriptome profile of the leaf elongation zone of wild barley (Hordeum spontaneum) eibi1 mutant and its isogenic wild type
Source: Genet Mol Biol. 2017 Oct 23;40(4):834–43. doi: 10.1590/1678-4685-GMB-2016-0321 (PMC5738607; doi:10.1590/1678-4685-GMB-2016-0321)
Supplement: Supplementary file 7 [file 1415-4757-gmb-1678-4685-GMB-2016-0321-Suppl07.xlsx]

## Sheet: Table S7
Genetics and Molecular Biology Copyright © 2017, Sociedade Brasileira de Genética. Printed in Brazil
Table S7 - DEG annotated by Pfam with GO terms.
#Gene_ID	23-19_Count	eibi1_Count	23-19_RPKM	eibi1_RPKM	FDR	log2 (eibi1_RPKM/23-19_RPKM)	regulated	Pfam_IDs	Pfam_Description	GO_IDs	Go_Description
Unigene56102_All	150	9	5.8275	0.3743	0.000545098	-3.99937	down	PF03798.15	TLC domain	GO:0016021	TRAM_LAG1_CLN8 > GO:integral component of membrane
Unigene68202_All	8	155	0.5064	10.5035	0.000214654	4.29571	up	PF00862.18	Sucrose synthase	GO:0016157; GO:0005985	Sucrose_synth > GO:sucrose metabolic process ;Sucrose_synth > GO:sucrose synthase activity
Unigene17696_All	27	230	0.9104	8.3023	0.0083146	3.12574	up	PF00685.26	Sulfotransferase domain	GO:0008146	Sulfotransfer_1 > GO:sulfotransferase activity
Unigene28404_All	229	15	9.2065	0.6456	0.000382179	-3.88018	down	PF00083.23;PF07690.15	Sugar (and other) transporter;; Major Facilitator Superfamily	GO:0055085; GO:0016021; GO:0022857	Sugar_tr > GO:integral component of membrane ;MFS_1 > GO:transmembrane transport ;Sugar_tr > GO:transmembrane transporter activity ;MFS_1 > GO:integral component of membrane ;Sugar_tr > GO:transmembrane transport
Unigene65158_All	49	0	2.588	0	0.000263976	-8.59802	down	PF00083.23	Sugar (and other) transporter	GO:0055085; GO:0016021; GO:0022857	Sugar_tr > GO:integral component of membrane ;Sugar_tr > GO:transmembrane transporter activity ;Sugar_tr > GO:transmembrane transport
Unigene53944_All	83	0	2.478	0	7.85181e-06	-9.35683	down	PF00083.23	Sugar (and other) transporter	GO:0016021; GO:0055085; GO:0022857	Sugar_tr > GO:transmembrane transporter activity ;Sugar_tr > GO:integral component of membrane ;Sugar_tr > GO:transmembrane transport
Unigene59157_All	96	6	5.8622	0.3922	0.0019369	-3.93145	down	PF00319.17	SRF-type transcription factor (DNA-binding and dimerisation domain)	GO:0046983; GO:0003677	SRF-TF > GO:protein dimerization activity ;SRF-TF > GO:DNA binding
Unigene42285_All	6946	281	126.323	5.4711	1.74837e-06	-4.58581	down	PF02265.15	S1/P1 Nuclease	GO:0004519; GO:0006308; GO:0003676	S1-P1_nuclease > GO:endonuclease activity ;S1-P1_nuclease > GO:nucleic acid binding ;S1-P1_nuclease > GO:DNA catabolic process
Unigene16572_All	129	903	3.121	23.3894	0.0119646	2.84726	up	PF00161.18	Ribosome inactivating protein	GO:0030598; GO:0017148	RIP > GO:rRNA N-glycosylase activity ;RIP > GO:negative regulation of translation
Unigene69748_All	0	294	0	19.1719	4.05192e-10	11.221	up	PF00445.17	Ribonuclease T2 family	GO:0033897; GO:0003723	Ribonuclease_T2 > GO:ribonuclease T2 activity ;Ribonuclease_T2 > GO:RNA binding
Unigene66056_All	0	192	0	9.3844	9.67216e-09	10.6066	up	PF00445.17	Ribonuclease T2 family	GO:0003723; GO:0033897	Ribonuclease_T2 > GO:ribonuclease T2 activity ;Ribonuclease_T2 > GO:RNA binding
Unigene19875_All	1592	22335	48.4851	728.237	7.38874e-05	3.85141	up	PF00445.17	Ribonuclease T2 family	GO:0003723; GO:0033897	Ribonuclease_T2 > GO:ribonuclease T2 activity ;Ribonuclease_T2 > GO:RNA binding
Unigene26031_All	1052	67	20.6003	1.4046	8.29736e-05	-3.92923	down	PF03055.14	Retinal pigment epithelial membrane protein	GO:0055114; GO:0016702	RPE65 > GO:oxidoreductase activity, acting on single donors with incorporation of molecular oxygen, incorporation of two atoms of oxygen ;RPE65 > GO:oxidation-reduction process
Unigene49588_All	739	34	31.3204	1.5427	1.37182e-05	-4.39587	down	PF03055.14	Retinal pigment epithelial membrane protein	GO:0055114; GO:0016702	RPE65 > GO:oxidoreductase activity, acting on single donors with incorporation of molecular oxygen, incorporation of two atoms of oxygen ;RPE65 > GO:oxidation-reduction process
Unigene9396_All	18646	3254	590.113	110.253	0.0474258	-2.47741	down	PF06888.11;PF12710.6	Putative Phosphatase;; haloacid dehalogenase-like hydrolase	GO:0016791	Put_Phosphatase > GO:phosphatase activity
Unigene18980_All	2364	344	217.081	33.8185	0.0172212	-2.73919	down	PF06888.11	Putative Phosphatase	GO:0016791	Put_Phosphatase > GO:phosphatase activity
Unigene42409_All	938	116	20.4308	2.705	0.00693441	-2.973	down	PF01679.16	Proteolipid membrane potential modulator	GO:0016021	Pmp3 > GO:integral component of membrane
Unigene42408_All	358	33	11.9051	1.1749	0.00180894	-3.39343	down	PF01679.16	Proteolipid membrane potential modulator	GO:0016021	Pmp3 > GO:integral component of membrane
Unigene73122_All	0	76	0	2.4749	1.28164e-05	9.27097	up	PF07714.16;PF00069.24;PF07645.14;PF00008.26	Protein tyrosine kinase;; Protein kinase domain;; Calcium-binding EGF domain;; EGF-like domain	GO:0005509; GO:0005524; GO:0004672; GO:0006468	Pkinase_Tyr > GO:protein kinase activity ;Pkinase > GO:ATP binding ;Pkinase > GO:protein kinase activity ;Pkinase_Tyr > GO:protein phosphorylation ;Pkinase > GO:protein phosphorylation ;EGF_CA > GO:calcium ion binding
Unigene68415_All	0	44	0	1.2918	0.00040644	8.48418	up	PF07714.16;PF00069.24	Protein tyrosine kinase;; Protein kinase domain	GO:0005524; GO:0006468; GO:0004672	Pkinase > GO:protein kinase activity ;Pkinase_Tyr > GO:protein phosphorylation ;Pkinase > GO:ATP binding ;Pkinase_Tyr > GO:protein kinase activity ;Pkinase > GO:protein phosphorylation
Unigene44827_All	19	128	0.557	4.017	0.0483637	2.78499	up	PF00069.24;PF07714.16	Protein kinase domain;; Protein tyrosine kinase	GO:0006468; GO:0004672; GO:0005524	Pkinase_Tyr > GO:protein kinase activity ;Pkinase_Tyr > GO:protein phosphorylation ;Pkinase > GO:protein kinase activity ;Pkinase > GO:ATP binding ;Pkinase > GO:protein phosphorylation
Unigene27976_All	2959	328	63.2015	7.5003	0.00261272	-3.13174	down	PF00069.24;PF03822.13;PF07714.16	Protein kinase domain;; NAF domain;; Protein tyrosine kinase	GO:0004672; GO:0007165; GO:0006468; GO:0005524	Pkinase_Tyr > GO:protein phosphorylation ;Pkinase > GO:protein kinase activity ;Pkinase > GO:ATP binding ;NAF > GO:signal transduction ;Pkinase_Tyr > GO:protein kinase activity ;Pkinase > GO:protein phosphorylation
Unigene23820_All	65	7	1.4417	0.1662	0.0430322	-3.15153	down	PF07714.16;PF00069.24	Protein tyrosine kinase;; Protein kinase domain	GO:0005524; GO:0006468; GO:0004672	Pkinase > GO:protein phosphorylation ;Pkinase_Tyr > GO:protein kinase activity ;Pkinase > GO:ATP binding ;Pkinase_Tyr > GO:protein phosphorylation ;Pkinase > GO:protein kinase activity
Unigene49785_All	403	40	42.111	4.4748	0.00258719	-3.2876	down	PF00069.24;PF07714.16	Protein kinase domain;; Protein tyrosine kinase	GO:0005524; GO:0004672; GO:0006468	Pkinase > GO:protein phosphorylation ;Pkinase_Tyr > GO:protein kinase activity ;Pkinase_Tyr > GO:protein phosphorylation ;Pkinase > GO:protein kinase activity ;Pkinase > GO:ATP binding
Unigene31986_All	8708	1330	86.2353	14.1007	0.0217918	-2.66968	down	PF00069.24;PF07714.16	Protein kinase domain;; Protein tyrosine kinase	GO:0005524; GO:0004672; GO:0006468	Pkinase > GO:ATP binding ;Pkinase_Tyr > GO:protein phosphorylation ;Pkinase > GO:protein kinase activity ;Pkinase_Tyr > GO:protein kinase activity ;Pkinase > GO:protein phosphorylation
Unigene57171_All	411	2	19.9274	0.1038	9.02554e-10	-7.55606	down	PF00280.17	Potato inhibitor I family	GO:0009611; GO:0004867	potato_inhibit > GO:response to wounding ;potato_inhibit > GO:serine-type endopeptidase inhibitor activity
Unigene55058_All	59	6	3.7739	0.4109	0.0432708	-3.23032	down	PF00854.20	POT family	GO:0016020; GO:0006810; GO:0005215	PTR2 > GO:membrane ;PTR2 > GO:transport ;PTR2 > GO:transporter activity
Unigene65126_All	88	5	5.0794	0.309	0.00175887	-4.06333	down	PF00854.20	POT family	GO:0005215; GO:0006810; GO:0016020	PTR2 > GO:transporter activity ;PTR2 > GO:membrane ;PTR2 > GO:transport
Unigene73958_All	0	43	0	1.5522	0.00046013	8.4511	up	PF01477.22	PLAT/LH2 domain	GO:0005515	PLAT > GO:protein binding
Unigene21824_All	1543	56353	46.0668	1801.2	4.07738e-08	5.23169	up	PF00321.16	Plant thionin	GO:0006952	Thionin > GO:defense response
Unigene43623_All	2229	47220	54.9711	1246.73	3.35016e-06	4.44598	up	PF00321.16	Plant thionin	GO:0006952	Thionin > GO:defense response
Unigene7916_All	8	82	0.6256	6.8652	0.015926	3.37816	up	PF04043.14	Plant invertase/pectin methylesterase inhibitor	GO:0004857	PMEI > GO:enzyme inhibitor activity
Unigene54720_All	67	6	2.5027	0.2399	0.0211459	-3.4134	down	PF02121.17	Phosphatidylinositol transfer protein	GO:0005622; GO:0006810	IP_trans > GO:intracellular ;IP_trans > GO:transport
Unigene69289_All	0	39	0	1.7883	0.000843113	8.31066	up	PF00141.22	Peroxidase	GO:0006979; GO:0004601; GO:0055114; GO:0020037	peroxidase > GO:response to oxidative stress ;peroxidase > GO:oxidation-reduction process ;peroxidase > GO:peroxidase activity ;peroxidase > GO:heme binding
Unigene78082_All	4	52	0.2141	2.9792	0.0200905	3.69996	up	PF00141.22	Peroxidase	GO:0020037; GO:0004601; GO:0006979; GO:0055114	peroxidase > GO:response to oxidative stress ;peroxidase > GO:oxidation-reduction process ;peroxidase > GO:peroxidase activity ;peroxidase > GO:heme binding
Unigene67411_All	2	205	0.0375	4.1117	1.75514e-07	6.6328	up	PF00112.22;PF08246.11	Papain family cysteine protease;; Cathepsin propeptide inhibitor domain (I29)	GO:0006508; GO:0008234	Peptidase_C1 > GO:cysteine-type peptidase activity ;Peptidase_C1 > GO:proteolysis
Unigene74529_All	3	95	0.1322	4.4829	0.000174424	4.96817	up	PF00175.20;PF08030.11	Oxidoreductase NAD-binding domain;; Ferric reductase NAD binding domain	GO:0016491; GO:0055114	NAD_binding_1 > GO:oxidation-reduction process ;NAD_binding_6 > GO:oxidation-reduction process ;NAD_binding_6 > GO:oxidoreductase activity ;NAD_binding_1 > GO:oxidoreductase activity
Unigene66461_All	0	80	0	2.2495	8.52923e-06	9.34486	up	PF00970.23;PF00173.27;PF03404.15	Oxidoreductase FAD-binding domain;; Cytochrome b5-like Heme/Steroid binding domain;; Mo-co oxidoreductase dimerisation domain	GO:0016491; GO:0055114; GO:0030151	Mo-co_dimer > GO:oxidation-reduction process ;Mo-co_dimer > GO:oxidoreductase activity ;Mo-co_dimer > GO:molybdenum ion binding
Unigene68022_All	1	217	0.0281	6.5336	2.8306e-08	7.63129	up	PF00891.17;PF08100.10	O-methyltransferase;; Dimerisation domain	GO:0008171; GO:0046983	Methyltransf_2 > GO:O-methyltransferase activity ;Dimerisation > GO:protein dimerization activity
Unigene75847_All	0	40	0	1.7686	0.000719061	8.34707	up	PF00891.17	O-methyltransferase	GO:0008171	Methyltransf_2 > GO:O-methyltransferase activity
Unigene68376_All	2	132	0.097	6.8518	5.78066e-06	5.99819	up	PF00891.17	O-methyltransferase	GO:0008171	Methyltransf_2 > GO:O-methyltransferase activity
Unigene71992_All	3	106	0.121	4.5775	8.56244e-05	5.12604	up	PF00891.17	O-methyltransferase	GO:0008171	Methyltransf_2 > GO:O-methyltransferase activity
Unigene65831_All	3	46	0.2909	4.7755	0.0179764	3.92387	up	PF00891.17	O-methyltransferase	GO:0008171	Methyltransf_2 > GO:O-methyltransferase activity
Unigene49376_All	17	168	0.7956	8.4174	0.00531572	3.33632	up	PF03059.15	Nicotianamine synthase protein	GO:0030418; GO:0030410	NAS > GO:nicotianamine synthase activity ;NAS > GO:nicotianamine biosynthetic process
Unigene47342_All	1090	105	19.1066	1.9705	0.00122808	-3.33322	down	PF06925.10;PF04101.15	Monogalactosyldiacylglycerol (MGDG) synthase;; Glycosyltransferase family 28 C-terminal domain	GO:0009247; GO:0016758	MGDG_synth > GO:transferase activity, transferring hexosyl groups ;Glyco_tran_28_C > GO:transferase activity, transferring hexosyl groups ;MGDG_synth > GO:glycolipid biosynthetic process
Unigene67512_All	2	65	0.0836	2.9086	0.000719061	4.97755	up	PF03404.15;PF00174.18	Mo-co oxidoreductase dimerisation domain;; Oxidoreductase molybdopterin binding domain	GO:0042128; GO:0055114; GO:0016491; GO:0030151	Oxidored_molyb > GO:nitrate assimilation ;Mo-co_dimer > GO:oxidoreductase activity ;Mo-co_dimer > GO:oxidation-reduction process ;Mo-co_dimer > GO:molybdenum ion binding
Unigene49448_All	74	1352	3.5807	70.0388	1.80959e-05	4.23021	up	PF08241.11	Methyltransferase domain	GO:0008152; GO:0008168	Methyltransf_11 > GO:metabolic process ;Methyltransf_11 > GO:methyltransferase activity
Unigene22770_All	159	1162	6.1673	48.2532	0.00869475	2.90964	up	PF01439.17	Metallothionein	GO:0046872	Metallothio_2 > GO:metal ion binding
Unigene54849_All	69	4	1.6711	0.1037	0.00420285	-4.02628	down	PF03547.17	Membrane transport protein	GO:0055085; GO:0016021	Mem_trans > GO:integral component of membrane ;Mem_trans > GO:transmembrane transport
Unigene32400_All	52	305	0.9667	6.0705	0.0476061	2.59042	up	PF00230.19	Major intrinsic protein	GO:0016020; GO:0006810; GO:0005215	MIP > GO:transport ;MIP > GO:transporter activity ;MIP > GO:membrane
Unigene454_All	46	2	1.6719	0.0778	0.00862701	-4.40016	down	PF07690.15;PF00083.23	Major Facilitator Superfamily;; Sugar (and other) transporter	GO:0016021; GO:0055085; GO:0022857	MFS_1 > GO:integral component of membrane ;Sugar_tr > GO:transmembrane transport ;Sugar_tr > GO:integral component of membrane ;MFS_1 > GO:transmembrane transport ;Sugar_tr > GO:transmembrane transporter activity
Unigene72225_All	5	54	0.4109	4.7509	0.032618	3.44125	up	PF00305.18	Lipoxygenase	GO:0055114; GO:0016702; GO:0046872	Lipoxygenase > GO:oxidation-reduction process ;Lipoxygenase > GO:metal ion binding ;Lipoxygenase > GO:oxidoreductase activity, acting on single donors with incorporation of molecular oxygen, incorporation of two atoms of oxygen
Unigene21078_All	81	8	0.8689	0.0919	0.0198689	-3.27893	down	PF01764.24;PF03893.15	Lipase (class 3);; Lipase 3 N-terminal region	GO:0016042; GO:0006629	Lipase_3 > GO:lipid metabolic process ;Lipase3_N > GO:lipid catabolic process
Unigene68004_All	2	95	0.1122	5.7074	6.43612e-05	5.52418	up	PF13855.5;PF12799.6;PF00560.32;PF13516.5	Leucine rich repeat;; Leucine Rich repeats (2 copies);; Leucine Rich Repeat;; Leucine Rich repeat	GO:0005515	LRR_8 > GO:protein binding ;LRR_1 > GO:protein binding ;LRR_6 > GO:protein binding
Unigene72051_All	0	65	0	3.3605	3.75865e-05	9.04581	up	PF03791.12;PF05920.10;PF03789.12;PF00046.28	KNOX2 domain;; Homeobox KN domain;; ELK domain;; Homeobox domain	GO:0003677; GO:0005634; GO:0006355	Homeobox > GO:DNA binding ;KNOX2 > GO:nucleus ;KNOX2 > GO:DNA binding ;ELK > GO:DNA binding ;Homeobox_KN > GO:regulation of transcription, DNA-templated ;Homeobox_KN > GO:DNA binding
Unigene35116_All	35	249	0.9304	7.0861	0.0179764	2.86734	up	PF01486.16;PF00319.17	K-box region;; SRF-type transcription factor (DNA-binding and dimerisation domain)	GO:0005634; GO:0006355; GO:0003700; GO:0046983; GO:0003677	SRF-TF > GO:DNA binding ;K-box > GO:nucleus ;K-box > GO:transcription factor activity, sequence-specific DNA binding ;K-box > GO:regulation of transcription, DNA-templated ;SRF-TF > GO:protein dimerization activity
Unigene56084_All	206	12	7.1038	0.443	0.000249767	-4.04656	down	PF01486.16	K-box region	GO:0005634; GO:0006355; GO:0003700	K-box > GO:transcription factor activity, sequence-specific DNA binding ;K-box > GO:nucleus ;K-box > GO:regulation of transcription, DNA-templated
Unigene3666_All	6150	1079	255.732	48.0344	0.04877	-2.46963	down	PF00719.18	Inorganic pyrophosphatase	GO:0006796; GO:0004427; GO:0005737; GO:0000287	Pyrophosphatase > GO:phosphate-containing compound metabolic process ;Pyrophosphatase > GO:cytoplasm ;Pyrophosphatase > GO:inorganic diphosphatase activity ;Pyrophosphatase > GO:magnesium ion binding
Unigene78052_All	0	50	0	5.6421	0.000181729	8.66812	up	PF00183.17	Hsp90 protein	GO:0006457; GO:0051082; GO:0006950; GO:0005524	HSP90 > GO:unfolded protein binding ;HSP90 > GO:ATP binding ;HSP90 > GO:response to stress ;HSP90 > GO:protein folding
Unigene49743_All	124	8	4.6319	0.3199	0.00121842	-3.89249	down	PF00328.21	Histidine phosphatase superfamily (branch 2)	GO:0003993	His_Phos_2 > GO:acid phosphatase activity
Unigene6729_All	86	6	3.2525	0.2429	0.00420285	-3.77298	down	PF16974.4	High-affinity nitrate transporter accessory	GO:0015706; GO:0010167	NAR2 > GO:nitrate transport ;NAR2 > GO:response to nitrate
Unigene27360_All	1410	143	45.6978	4.9617	0.0016111	-3.25937	down	PF03006.19	Haemolysin-III related	GO:0016021	HlyIII > GO:integral component of membrane
Unigene16084_All	96	1499	2.141	35.7909	5.35781e-05	4.00416	up	PF00251.19;PF11837.7	Glycosyl hydrolases family 32 N-terminal domain;; Domain of unknown function (DUF3357)	GO:0004564; GO:0004575	DUF3357 > GO:beta-fructofuranosidase activity ;DUF3357 > GO:sucrose alpha-glucosidase activity
Unigene67266_All	0	67	0	1.9738	3.15361e-05	9.08945	up	PF00332.17	Glycosyl hydrolases family 17	GO:0005975; GO:0004553	Glyco_hydro_17 > GO:hydrolase activity, hydrolyzing O-glycosyl compounds ;Glyco_hydro_17 > GO:carbohydrate metabolic process
Unigene57532_All	3019	508	50.3358	9.0677	0.0402598	-2.52976	down	PF03009.16	Glycerophosphoryl diester phosphodiesterase family	GO:0008081; GO:0006629	GDPD > GO:lipid metabolic process ;GDPD > GO:phosphoric diester hydrolase activity
Unigene60434_All	60	6	2.4612	0.2635	0.0396659	-3.25452	down	PF03009.16	Glycerophosphoryl diester phosphodiesterase family	GO:0008081; GO:0006629	GDPD > GO:lipid metabolic process ;GDPD > GO:phosphoric diester hydrolase activity
Unigene64736_All	61	6	1.2221	0.1287	0.0363762	-3.27832	down	PF01593.23;PF13450.5;PF01266.23;PF00890.23;PF00070.26;PF01593.23	Flavin containing amine oxidoreductase;; NAD(P)-binding Rossmann-like domain;; FAD dependent oxidoreductase;; FAD binding domain;; Pyridine nucleotide-disulphide oxidoreductase;; Flavin containing amine oxidoreductase	GO:0055114; GO:0016491	Pyr_redox > GO:oxidoreductase activity ;DAO > GO:oxidoreductase activity ;Amino_oxidase > GO:oxidoreductase activity ;DAO > GO:oxidation-reduction process ;Pyr_redox > GO:oxidation-reduction process ;Amino_oxidase > GO:oxidation-reduction process
Unigene69757_All	2	89	0.1616	7.6996	9.61419e-05	5.43018	up	PF01593.23;PF13450.5	Flavin containing amine oxidoreductase;; NAD(P)-binding Rossmann-like domain	GO:0055114; GO:0016491	Amino_oxidase > GO:oxidoreductase activity ;Amino_oxidase > GO:oxidation-reduction process
Unigene11588_All	38	884	0.5783	14.4025	3.96982e-06	4.5765	up	PF01593.23	Flavin containing amine oxidoreductase	GO:0055114; GO:0016491	Amino_oxidase > GO:oxidation-reduction process ;Amino_oxidase > GO:oxidoreductase activity
Unigene28369_All	352	57	20.4148	3.5391	0.0483637	-2.58282	down	PF00646.32	F-box domain	GO:0005515	F-box > GO:protein binding
Unigene6358_All	34	219	0.9118	6.2875	0.0339785	2.72389	up	PF08392.11	FAE1/Type III polyketide synthase-like protein	GO:0016747; GO:0006633; GO:0016020	FAE1_CUT1_RppA > GO:transferase activity, transferring acyl groups other than amino-acyl groups ;FAE1_CUT1_RppA > GO:membrane ;FAE1_CUT1_RppA > GO:fatty acid biosynthetic process
Unigene59367_All	158	7	4.626	0.2194	0.000131425	-4.43128	down	PF00892.19	EamA-like transporter family	GO:0016020; GO:0016021	EamA > GO:integral component of membrane ;EamA > GO:membrane
Unigene59361_All	94	0	3.6934	0	3.31391e-06	-9.53612	down	PF00892.19	EamA-like transporter family	GO:0016021; GO:0016020	EamA > GO:membrane ;EamA > GO:integral component of membrane
Unigene69816_All	18	250	0.7696	11.4434	0.000446901	3.82757	up	PF08100.10	Dimerisation domain	GO:0046983	Dimerisation > GO:protein dimerization activity
Unigene67356_All	3	41	0.2287	3.3462	0.0339168	3.75833	up	PF09265.9	Cytokinin dehydrogenase 1, FAD and cytokinin binding	GO:0009690; GO:0055114; GO:0019139; GO:0050660	Cytokin-bind > GO:oxidation-reduction process ;Cytokin-bind > GO:cytokinin dehydrogenase activity ;Cytokin-bind > GO:flavin adenine dinucleotide binding ;Cytokin-bind > GO:cytokinin metabolic process
Unigene72168_All	0	101	0	3.2402	1.61309e-06	9.68068	up	PF00067.21	Cytochrome P450	GO:0005506; GO:0055114; GO:0020037; GO:0016705	p450 > GO:oxidation-reduction process ;p450 > GO:oxidoreductase activity, acting on paired donors, with incorporation or reduction of molecular oxygen ;p450 > GO:heme binding ;p450 > GO:iron ion binding
Unigene67505_All	2	47	0.1401	3.5255	0.00566452	4.51082	up	PF00067.21	Cytochrome P450	GO:0055114; GO:0005506; GO:0016705; GO:0020037	p450 > GO:oxidation-reduction process ;p450 > GO:heme binding ;p450 > GO:oxidoreductase activity, acting on paired donors, with incorporation or reduction of molecular oxygen ;p450 > GO:iron ion binding
Unigene4579_All	164	14	3.3779	0.3087	0.00258719	-3.49755	down	PF00067.21	Cytochrome P450	GO:0016705; GO:0020037; GO:0055114; GO:0005506	p450 > GO:oxidoreductase activity, acting on paired donors, with incorporation or reduction of molecular oxygen ;p450 > GO:oxidation-reduction process ;p450 > GO:heme binding ;p450 > GO:iron ion binding
Unigene62746_All	135	4	6.5718	0.2085	5.14929e-05	-4.99327	down	PF00067.21	Cytochrome P450	GO:0005506; GO:0055114; GO:0020037; GO:0016705	p450 > GO:iron ion binding ;p450 > GO:oxidoreductase activity, acting on paired donors, with incorporation or reduction of molecular oxygen ;p450 > GO:oxidation-reduction process ;p450 > GO:heme binding
Unigene60347_All	77	2	2.2681	0.0631	0.000279056	-5.14178	down	PF00067.21	Cytochrome P450	GO:0055114; GO:0005506; GO:0016705; GO:0020037	p450 > GO:iron ion binding ;p450 > GO:heme binding ;p450 > GO:oxidation-reduction process ;p450 > GO:oxidoreductase activity, acting on paired donors, with incorporation or reduction of molecular oxygen
Unigene62832_All	878	18	47.195	1.0358	4.07738e-08	-5.55739	down	PF00067.21	Cytochrome P450	GO:0016705; GO:0020037; GO:0055114; GO:0005506	p450 > GO:oxidation-reduction process ;p450 > GO:heme binding ;p450 > GO:oxidoreductase activity, acting on paired donors, with incorporation or reduction of molecular oxygen ;p450 > GO:iron ion binding
Unigene62849_All	56	0	1.4458	0	0.00011925	-8.7902	down	PF00067.21;PF00067.21	Cytochrome P450;; Cytochrome P450	GO:0016705; GO:0020037; GO:0055114; GO:0005506	p450 > GO:oxidoreductase activity, acting on paired donors, with incorporation or reduction of molecular oxygen ;p450 > GO:oxidation-reduction process ;p450 > GO:heme binding ;p450 > GO:iron ion binding
Unigene62848_All	138	0	4.2241	0	1.62753e-07	-10.0894	down	PF00067.21	Cytochrome P450	GO:0016705; GO:0020037; GO:0055114; GO:0005506	p450 > GO:iron ion binding ;p450 > GO:oxidation-reduction process ;p450 > GO:oxidoreductase activity, acting on paired donors, with incorporation or reduction of molecular oxygen ;p450 > GO:heme binding
Unigene74609_All	0	43	0	1.6833	0.00046013	8.4511	up	PF00190.21;PF07883.10	Cupin;; Cupin domain	GO:0045735	Cupin_1 > GO:nutrient reservoir activity
Unigene40494_All	87	1767	2.2224	48.3248	7.48347e-06	4.38327	up	PF00190.21;PF07883.10	Cupin;; Cupin domain	GO:0045735	Cupin_1 > GO:nutrient reservoir activity
Unigene27242_All	37	653	0.7002	13.2301	3.42123e-05	4.17795	up	PF00150.17	Cellulase (glycosyl hydrolase family 5)	GO:0005975; GO:0004553	Cellulase > GO:carbohydrate metabolic process ;Cellulase > GO:hydrolase activity, hydrolyzing O-glycosyl compounds
Unigene6601_All	13	198	0.5166	8.4243	0.00040644	3.95694	up	PF00182.18;PF00187.18	Chitinase class I;; Chitin recognition protein	GO:0008061; GO:0004568; GO:0006032; GO:0016998	Glyco_hydro_19 > GO:cell wall macromolecule catabolic process ;Chitin_bind_1 > GO:chitin binding ;Glyco_hydro_19 > GO:chitinase activity ;Glyco_hydro_19 > GO:chitin catabolic process
Unigene67507_All	2	57	0.0954	2.9121	0.00166658	4.78846	up	PF13947.5	Wall-associated receptor kinase galacturonan-binding	GO:0030247	GUB_WAK_bind > GO:polysaccharide binding
Unigene6005_All	23	239	0.5221	5.808	0.00251132	3.41124	up	PF03552.13	Cellulose synthase	GO:0030244; GO:0016760; GO:0016020	Cellulose_synt > GO:cellulose biosynthetic process ;Cellulose_synt > GO:membrane ;Cellulose_synt > GO:cellulose synthase (UDP-forming) activity
Unigene6599_All	27	185	1.4775	10.8385	0.0325491	2.81182	up	PF03552.13	Cellulose synthase	GO:0030244; GO:0016760; GO:0016020	Cellulose_synt > GO:cellulose biosynthetic process ;Cellulose_synt > GO:membrane ;Cellulose_synt > GO:cellulose synthase (UDP-forming) activity
Unigene17090_All	48	298	1.1431	7.5975	0.0359165	2.67212	up	PF03552.13	Cellulose synthase	GO:0030244; GO:0016760; GO:0016020	Cellulose_synt > GO:cellulose biosynthetic process ;Cellulose_synt > GO:membrane ;Cellulose_synt > GO:cellulose synthase (UDP-forming) activity
Unigene8831_All	274	42	6.5507	1.075	0.0430136	-2.66103	down	PF03552.13	Cellulose synthase	GO:0016020; GO:0016760; GO:0030244	Cellulose_synt > GO:cellulose synthase (UDP-forming) activity ;Cellulose_synt > GO:membrane ;Cellulose_synt > GO:cellulose biosynthetic process
Unigene62862_All	84	10	7.7135	0.9831	0.0392218	-3.01377	down	PF03552.13	Cellulose synthase	GO:0016020; GO:0030244; GO:0016760	Cellulose_synt > GO:cellulose biosynthetic process ;Cellulose_synt > GO:cellulose synthase (UDP-forming) activity ;Cellulose_synt > GO:membrane
Unigene32319_All	1369	163	16.7956	2.1409	0.00478834	-3.0281	down	PF03552.13;PF03552.13	Cellulose synthase;; Cellulose synthase	GO:0016020; GO:0016760; GO:0030244	Cellulose_synt > GO:cellulose biosynthetic process ;Cellulose_synt > GO:membrane ;Cellulose_synt > GO:cellulose synthase (UDP-forming) activity
Unigene8231_All	120	12	8.8155	0.9438	0.0103423	-3.26759	down	PF06422.11	CDR ABC transporter	GO:0016021; GO:0042626; GO:0006810; GO:0005524	PDR_CDR > GO:ATPase activity, coupled to transmembrane movement of substances ;PDR_CDR > GO:transport ;PDR_CDR > GO:ATP binding ;PDR_CDR > GO:integral component of membrane
Unigene38133_All	12662	2012	180.246	30.6629	0.0278434	-2.6126	down	PF00149.27;PF16656.4;PF14008.5	Calcineurin-like phosphoesterase;; Purple acid Phosphatase, N-terminal domain;; Iron/zinc purple acid phosphatase-like protein C	GO:0046872; GO:0016787; GO:0003993	Metallophos > GO:hydrolase activity ;Pur_ac_phosph_N > GO:metal ion binding ;Pur_ac_phosph_N > GO:acid phosphatase activity
Unigene69130_All	4	45	0.1577	1.8991	0.0436508	3.49191	up	PF00228.19	Bowman-Birk serine protease inhibitor family	GO:0005576; GO:0004867	Bowman-Birk_leg > GO:serine-type endopeptidase inhibitor activity ;Bowman-Birk_leg > GO:extracellular region
Unigene78238_All	0	174	0	9.7327	2.35597e-08	10.4647	up	PF00967.16	Barwin family	GO:0050832; GO:0042742	Barwin > GO:defense response to fungus ;Barwin > GO:defense response to bacterium
Unigene48658_All	2479	326	84.1698	11.85	0.00872011	-2.88522	down	PF00733.20	Asparagine synthase	GO:0004066; GO:0006529	Asn_synthase > GO:asparagine synthase (glutamine-hydrolyzing) activity ;Asn_synthase > GO:asparagine biosynthetic process
Unigene76543_All	7	64	0.1888	1.8477	0.0396659	3.21065	up	PF12796.6;PF13606.5;PF13857.5;PF00023.29;PF13637.5;PF11900.7	Ankyrin repeats (3 copies);; Ankyrin repeat;; Ankyrin repeats (many copies);; Ankyrin repeat;; Ankyrin repeats (many copies);; Domain of unknown function (DUF3420)	GO:0005515	Ank > GO:protein binding ;Ank_3 > GO:protein binding
Unigene55560_All	249	3	9.23	0.1191	1.62116e-07	-6.27658	down	PF00501.27	AMP-binding enzyme	GO:0003824; GO:0008152	AMP-binding > GO:metabolic process ;AMP-binding > GO:catalytic activity
Unigene65619_All	500	6	9.9846	0.1283	9.56496e-09	-6.31074	down	PF00501.27	AMP-binding enzyme	GO:0008152; GO:0003824	AMP-binding > GO:metabolic process ;AMP-binding > GO:catalytic activity
Unigene11130_All	107	1791	1.5413	27.6192	3.02582e-05	4.1046	up	PF01979.19;PF07969.10	Amidohydrolase family;; Amidohydrolase family	GO:0016787	Amidohydro_1 > GO:hydrolase activity
Unigene67491_All	4	53	0.184	2.6101	0.0179764	3.72738	up	PF07859.12	alpha/beta hydrolase fold	GO:0008152; GO:0016787	Abhydrolase_3 > GO:hydrolase activity ;Abhydrolase_3 > GO:metabolic process
Unigene60285_All	66	4	2.4097	0.1563	0.0056341	-3.96227	down	PF07859.12	alpha/beta hydrolase fold	GO:0016787; GO:0008152	Abhydrolase_3 > GO:hydrolase activity ;Abhydrolase_3 > GO:metabolic process
Unigene42496_All	1212	89	13.0471	1.0257	0.000181729	-3.72447	down	PF00664.22;PF00005.26	ABC transporter transmembrane region;; ABC transporter	GO:0005524; GO:0055085; GO:0042626; GO:0006810; GO:0016021; GO:0016887	ABC_tran > GO:ATPase activity ;ABC_membrane > GO:transport ;ABC_tran > GO:ATP binding ;ABC_membrane > GO:ATPase activity, coupled to transmembrane movement of substances ;ABC_membrane > GO:ATP binding ;ABC_membrane > GO:transmembrane transport ;ABC_membrane > GO:integral component of membrane
Unigene12267_All	70	8	1.9003	0.2325	0.0455124	-3.06872	down	PF00664.22	ABC transporter transmembrane region	GO:0016021; GO:0055085; GO:0006810; GO:0042626; GO:0005524	ABC_membrane > GO:transport ;ABC_membrane > GO:ATPase activity, coupled to transmembrane movement of substances ;ABC_membrane > GO:ATP binding ;ABC_membrane > GO:transmembrane transport ;ABC_membrane > GO:integral component of membrane
Unigene6002_All	337	30	7.8555	0.7487	0.00130552	-3.44322	down	PF00005.26	ABC transporter	GO:0016887; GO:0005524	ABC_tran > GO:ATPase activity ;ABC_tran > GO:ATP binding
Unigene33356_All	910	53	44.4772	2.7733	5.35781e-05	-4.05753	down	PF02496.15	ABA/WDS induced protein	GO:0006950	ABA_WDS > GO:response to stress
Unigene22994_All	39	266	0.6621	4.8345	0.0220573	2.80699	up	PF03171.19;PF14226.5	2OG-Fe(II) oxygenase superfamily;; non-haem dioxygenase in morphine synthesis N-terminal	GO:0055114; GO:0016491	2OG-FeII_Oxy > GO:oxidoreductase activity ;2OG-FeII_Oxy > GO:oxidation-reduction process
