# Supplementary material for: Comparative transcriptome profile of the leaf elongation zone of wild barley (Hordeum spontaneum) eibi1 mutant and its isogenic wild type
Source: Genet Mol Biol. 2017 Oct 23;40(4):834–43. doi: 10.1590/1678-4685-GMB-2016-0321 (PMC5738607; doi:10.1590/1678-4685-GMB-2016-0321)
Supplement: Supplementary file 8 [file 1415-4757-gmb-1678-4685-GMB-2016-0321-Suppl08.xlsx]

## Sheet: Table S8
Genetics and Molecular Biology Copyright © 2017, Sociedade Brasileira de Genética. Printed in Brazil
Table S8 - DEGs, within the top 20 up-and 20 down-regulated, that failed Pfam2go mapping.
ID	23-19_Count	eibi1_Count	23-19_RPKM	eibi1_RPKM	FDR	log2 (eibi1_RPKM/23-19_RPKM)	regulated	Unigene length	Homologue gene in Barley	Homologue gene length	Identities	Score	Expect	Gene annotation from IPK	GO	PFAM	InterPro
Unigene77099_All	0	1479	0	68.0595	3.96635e-16	13.5512	up	564	HORVU1Hr1G000160	441	429/441 (97%)	742 bits (822)	0	jacalin-related lectin 31 (Horcolin)	GO:0009753
Unigene67107_All	0	581	0	17.824	1.96482e-12	12.2034	up	846	HORVU1Hr1G043910	690	689/690 (99%)	1240 bits (1374)	0	Plant basic secretory protein (BSP) family protein	GO:0006952
Unigene66257_All	0	540	0	28.7193	2.20326e-12	12.0979	up	488	HORVU5Hr1G010120	234	212/235 (90%)	318 bits (352)	2e-86	WIR1A
Unigene67183_All	0	502	0	23.0598	3.2584e-12	11.9926	up	565	No hits found
Unigene78255_All	0	240	0	23.4169	1.6383e-09	10.9283	up	266	HORVU2Hr1G114220	558	104/106 (98%)	183 bits (202)	5e-46	Jasmonate induced protein
Unigene78697_All	0	206	0	17.8216	5.78803e-09	10.7081	up	300	HORVU3Hr1G111600	255	253/262 (96%)	430 bits (476)	3e-120	Pathogenesis-related protein
Unigene68223_All	0	122	0	8.1189	3.23885e-07	9.9529	up	390	No hits found
Unigene78121_All	0	103	0	4.4332	1.4017e-06	9.70893	up	603	HORVU2Hr1G114230	702	415/428 (96%)	713 bits (790)	0	23kDa jasmonate-induced protein
Unigene65727_All	0	97	0	8.5922	2.16105e-06	9.62245	up	293	HORVU5Hr1G010130	447	235/259 (90%)	361 bits (400)	1e-99	undescribed protein
Unigene71988_All	0	89	0	10.7938	3.96982e-06	9.49844	up	214	HORVU3Hr1G114800	270	159/159 (100%)	288 bits (318)	1e-77	unknown function
Unigene75732_All	0	81	0	2.678	7.85181e-06	9.36275	up	785	HORVU7Hr1G109140	399	339/396 (85%)	455 bits (504)	2e-127	Bifunctionalinhibitor/lipid-transfer protein/seed storage 2S albumin superfamily protein		PF14547	IPR016140, IPR027923
Unigene68601_All	0	70	0	2.2237	2.33273e-05	9.15253	up	817	HORVU7Hr1G040740	360	355/358 (99%)	632 bits (700)	1e-180	Cysteine-rich venom protein	GO:0005576
Unigene78045_All	0	67	0	5.5913	3.15361e-05	9.08945	up	311	HORVU4Hr1G088160	1344	231/234 (98%)	408 bits (452)	9e-114	Eukaryotic aspartyl protease family protein		PF14543	IPR021109, IPR032799, IPR032861
Unigene65566_All	279	0	10.9091	0	7.61577e-10	-11.1044	down	620	HORVU1Hr1G038730	1179	346/346 (100%)	625 bits (692)	1e-178	GDSL esterase/lipase	GO:0016788
Unigene55562_All	270	0	11.094	0	9.02554e-10	-11.0571	down	590	HORVU1Hr1G038730	1179	588/589 (99%)	1058 bits (1172)	0	GDSL esterase/lipase	GO:0016788
Unigene61587_All	139	0	3.8162	0	1.62116e-07	-10.0998	down	883	No hits found
Unigene62964_All	55	0	1.5032	0	0.000131425	-8.76427	down	887	HORVU7Hr1G115720	1356	843/870 (96%)	1443 bits (1600)	0	Nodulation-signaling pathway 1 protein		PF03514	IPR005202
Unigene61628_All	42	0	2.5712	0	0.000719061	-8.37625	down	396	HORVU5Hr1G117080	1809	396/396 (100%)	715 bits (792)	0	phosphate transporter 1;4	GO:0005315, GO:0006817, GO:0016021, GO:0022857, GO:0055085
Unigene65344_All	513	2	14.6483	0.0611	1.76931e-10	-7.87579	down	849	No hits found
Unigene64713_All	780	8	70.8209	0.7776	9.54477e-10	-6.54439	down	267	No hits found
Unigene10650_All	1610	37	28.6989	0.7061	4.61025e-08	-5.39758	down	1360	HORVU7Hr1G121090	798	746/747 (99%)	1342 bits (1488)	0	SPX domain gene 3		PF03105	IPR004331
Unigene7910_All	327	8	30.0277	0.7865	1.20116e-06	-5.29053	down	264	No hits found
