# Supplementary material for: Comparative transcriptome profile of the leaf elongation zone of wild barley (Hordeum spontaneum) eibi1 mutant and its isogenic wild type
Source: Genet Mol Biol. 2017 Oct 23;40(4):834–43. doi: 10.1590/1678-4685-GMB-2016-0321 (PMC5738607; doi:10.1590/1678-4685-GMB-2016-0321)
Supplement: Supplementary file 9 [file 1415-4757-gmb-1678-4685-GMB-2016-0321-Suppl09.xlsx]

## Sheet: Table S9
Genetics and Molecular Biology Copyright © 2017, Sociedade Brasileira de Genética. Printed in Brazil
Table S9 - Regulation of homologs of known cuticle genes		Filtering threshold : CPM (Counts per million) >1
Gene name	function	Accesion No.	Barley genes after Blastp with Protein seq	ID of Matched Unigene	geneLength	Identities of Matched Unigene	Score of Matched Unigene	Expect of Matched Unigene	eibi1_Count	23-19_Count	eibil_RPKM	23-19_RPKM	log2(eibi1_RPKM/23-19_RPKM)	FDR
Myb41	Regulation	At4G28110	MLOC_62436.1	Unigene68924_All	246	245/246 (99%)	480 bits (242)	e-134	4	1	0.422	0.0985	omits Unigene with mean normalized counts below a filtering threshold
Cer1	Alkane synthesis	AT1G02205	MLOC_11693	Unigene74123_All	268	268/269 (99%)	517 bits (261)	e-145	7	4	0.6779	0.3618	omits Unigene with mean normalized counts below a filtering threshold
Gl8	VLCFA synthesis?	NM_001111936	AK367413	Unigene68257_All	638	620/620 (100%)	1229 bits (620)	0	36	21	2.1091	1.1492	omits Unigene with mean normalized counts below a filtering threshold
Kcr1	VLCFA synthesis	AT1G67730	AK367413	Unigene68257_All	638	620/620 (100%)	1229 bits (620)	0	36	21	2.1091	1.1492	omits Unigene with mean normalized counts below a filtering threshold
Abcg19	Secretion	gi|19550721	AK366432	Unigene11734_All	1230	1135/1228 (92%)	1697 bits (856)	0	118	75	2.4899	1.4782	0.681272	0.508544
Cer3/Wax2/Yre	Aldehyde synthesis	AT5G57800	MLOC_63893.1	Unigene42324_All	1739	855/995 (85%)	846 bits (427)	0	485	318	7.2384	4.4331	0.644604	0.61524
Gl1	VLCFA synthesis?	NM_001111777	MLOC_70751.2	Unigene42324_All	1739	491/590 (83%)	385 bits (194)	e-105	485	318	7.2384	4.4331	0.644604	0.61524
Pas2	VLCFA synthesis	AT5G10480	AK363379	Unigene30038_All	767	471/526 (89%)	599 bits (302)	e-170	192	130	6.4969	4.1089	0.595139	0.457459
Cer9	Unknown	At4g34100	MLOC_36840.2	Unigene26679_All	1653	1527/1560 (97%)	2831 bits (1428)	0	580	457	9.1066	6.7023	0.380828	0.823713
Kcs1	VLCFA synthesis	AF053345	AK363216	Unigene44160_All	533	1152/1386 (83%)	876 bits (442)	0	69	55	3.3599	2.5016	0.356791	0.955122
Kcs2	VLCFA synthesis	AT1G04220	AK363216	Unigene44160_All	533	1152/1386 (83%)	876 bits (442)	0	69	55	3.3599	2.5016	0.356791	0.955122
Kcs20	VLCFA synthesis	AT5G43760	AK363216	Unigene44160_All	533	1152/1386 (83%)	876 bits (442)	0	69	55	3.3599	2.5016	0.356791	0.955122
Wsl1	Wax synthesis	AK101377	AK363216	Unigene44160_All	533	1152/1386 (83%)	876 bits (442)	0	69	55	3.3599	2.5016	0.356791	0.955122
Myb96	Regulation	At5g62470	MLOC_62516.1	Unigene34560_All	778	275/275 (100%)	545 bits (275)	e-154	41	33	1.3677	1.0283	0.337855	0.973665
Wsd1	Wax synthesis	AT5G37300	MLOC_74286.1	Unigene60618_All	215	197/198 (99%)	385 bits (194)	e-105	6	5	0.7243	0.5638	omits Unigene with mean normalized counts below a filtering threshold
Fad2	Unknown	AY592975	MLOC_60549.2	Unigene40557_All	964	947/964 (98%)	1808 bits (912)	0	12096	10586	325.66	266.215	0.230388	0.997894
Nok/Myb106	Regulation	AT3G01140	AK358325	Unigene36649_All	472	472/472 (100%)	936 bits (472)	0	394	346	21.6648	17.771	0.224586	0.955688
Wxp1 2	Regulation	JN595891	AK365040	Unigene6039_All	1186	289/290 (99%)	567 bits (286)	e-160	191	170	4.1797	3.4749	0.204437	0.958915
Myb30	Regulation	At3G28910	MLOC_34885.1	Unigene42610_All	576	468/486 (96%)	821 bits (414)	0	58	52	2.6134	2.1886	1.19055	0.974851
Rdr1	Regulation	At1g14790	MLOC_75294.1	Unigene36806_All	3740	3571/3699 (96%)	6332 bits (3194)	0	549	497	3.8098	3.2215	0.181103	0.970638
Lus	Wax synthesis	DQ268869	AK360753	Unigene38477_All	1422	1373/1374 (99%)	2716 bits (1370)	0	2530	2300	46.1765	39.2109	0.175443	0.992163
Myb16	Regulation	AT5G13510	MLOC_7979.1	Unigene925_All	1139	886/891 (99%)	1727 bits (871)	0	5527	5069	125.941	107.889	0.162796	0.997122
Mah1/Cyp96a15	Alkane oxidase	AT1G57750	AK355353	Unigene30021_All	818	702/714 (98%)	1320 bits (666)	0	149	139	4.7275	4.1195	0.136893	0.968541
Lacs8	Wax and cutin syn-thesis	At2g04350	AK370654	Unigene43282_All	1587	1529/1536 (99%)	3003 bits (1515)	0	4420	4194	72.2845	64.0663	0.113727	0.997303
Cer8/Lacs1/Lacs4	Wax and cutin syn-thesis	AT2G47240	AK357543	Unigene3942_All	1164	1046/1056 (99%)	2034 bits (1026)	0	1836	1743	40.9373	36.3013	0.11611	0.992729
Cer10/Tsc13	VLCFA synthesis	AT3G55360	MLOC_59964.1	Unigene14717_All	950	831/831 (100%)	1647 bits (831)	0	22118	21888	604.258	558.548	0.053123	0.999727
Cer7	Regulation	At3g60500	MLOC_4699.1	Unigene11357_All	1329	1148/1200	1990 bits (1004)	0	262	262	5.1165	4.7792	0.037836	0.975791
Sgs3	Regulation	At5g23570	AK248770.1	Unigene11181_All	1891	1254/1263	2446 bits (1234)	0	3716	3790	51.0016	48.5876	0.009594	0.99763
Nud	Hordeum vulgare putative ethylene-responsive transcription factor (NUD)	gi|262477465	MLOC_12747.2	Unigene36829_All	1274	1002/1005	1968 bits (993)	0	90	93	1.7723	1.7106	-0.01289	0.975237
Shn1 2 3/Win1	Regulation	AT1G15360	MLOC_12747.2	Unigene36829_All	1274	1002/1005	1968 bits (993)	0	90	93	1.7723	1.7106	-0.00912	0.975237
Gpat5	Cutin synthesis	AT3G11430	AK363444	Unigene24376_All	376	375/376 (99%)	737 bits (372)	0	28	29	1.9327	1.8698	omits Unigene with mean normalized counts below a filtering threshold
Cyp77a6	Regulation	At3G10570	MLOC_68429.1	Unigene22902_All	925	923/925 (99%)	1818 bits (917)	0	2504	2594	70.2575	67.984	-0.01289	0.996263
Cd2	Regulation	NM_001247728	MLOC_61420	Unigene22713_All	1748	1566/1570 (99%)	3081 bits (1554)	0	551	576	8.1811	7.9884	-0.0259	0.983886
Hdg1	Regulation	At3g61150	MLOC_61420.1	Unigene22713_All	1748	1566/1570 (99%)	3081 bits (1554)	0	551	576	8.1811	7.9884	-0.0259	0.983886
Ocl1	Regulation	GRMZM2G026643	MLOC_61420.1	Unigene22713_All	1748	1566/1570 (99%)	3081 bits (1554)	0	551	576	8.1811	7.9884	-0.0259	0.983886
Abcg13	Secretion	At1G51460	MLOC_10453.3	Unigene10885_All	2577	2562/2569 (99%)	5051 bits (2548)	0	4249	4466	42.793	42.0129	-0.0338	0.997971
Cer5/Abcg12/Wbc12	Secretion	At1g51500	MLOC_10453.3	Unigene10885_All	2577	2562/2569 (99%)	5051 bits (2548)	0	4249	4466	42.793	42.0129	-0.0338	0.997971
Ale2	Regulation	At2g20300	AK364901	Unigene26804_All	1957	1885/1888 (99%)	3719 bits (1876)	0	405	432	5.3711	5.3514	-0.05487	0.979784
Cr4	Regulation	NM_001111925	AK374415	Unigene26664_All	2214	2096/2096 (100%)	4155 bits (2096)	0	1868	2007	21.8977	21.976	-0.06545	0.994435
Hth	Cutin synthesis	AT1G72970	MLOC_9891.3	Unigene505_All	2249	2065/2072 (99%)	4052 bits (2044)	0	9960	10917	114.94	117.677	-0.0943	0.999178
Dcr	Wax synthesis	At5g23940	MLOC_7690.1	Unigene21190_All	1471	1439/1452 (99%)	2791 bits (1408)	0	17828	19764	314.55	325.717	-0.11068	0.99958
Acc1	C2 units supply	AT1G36160	MLOC_37244.1	Unigene36792_All	5854	2759/2765 (99%)	5434 bits (2741)	0	18748	21458	83.1194	88.8617	-0.15672	0.999483
Lacs9	Wax and cutin syn-thesis	At1g77590	AK369637	Unigene33116_All	1523	1473/1487 (99%)	2849 bits (1437)	0	2176	2520	37.0816	40.1124	-0.17359	0.992014
Hub1	Regulation	AT2G44950	MLOC_55679.1	Unigene26816_All	1238	1163/1187 (97%)	2163 bits (1091)	0	529	614	11.0901	12.0234	-0.17648	0.972752
Pex10	Regulation	At2g26350	AK353788	Unigene5623_All	1466	1461/1464 (99%)	2870 bits (1448)	0	128	152	2.2661	2.5136	-0.20772	0.960337
Acbp1	stem cuticle formation	At5g53470	AK363153	Unigene45961_All	1416	1126/1137 (99%)	2167 bits (1093)	0	1746	2090	32.0023	35.7817	-0.22124	0.985162
Fdh1/Kcs10	VLCFA synthesis	AT2G26250	MLOC_65700.1	Unigene38065_All	1090	830/830 (100%)	1645 bits (830)	0	16744	20201	398.688	449.288	-0.23272	0.99883
Fatb	C16/18 fatty acids supply	AT1G08510	MLOC_76304.1	Unigene32129_All	1445	1390/1393 (99%)	2738 bits (1381)	0	118	143	2.1194	2.3991	-0.23654	0.956249
Cer6/Cut1	VLCFA synthesis	AT1G68530	MLOC_51583.2	Unigene38020_All	881	826/871 (94%)	1455 bits (734)	0	1331	1644	39.2105	45.2381	-0.26639	0.9702
Gpat6	Cutin synthesis	AT2G38110	MLOC_56115.1	Unigene37908_All	1987	1869/1869 (100%)	3705 bits (1869)	0	8866	11074	115.806	135.109	-0.28273	0.995323
Lacs2	Cutin synthesis	AT1G49430	MLOC_66827.1	Unigene732_All	1599	1590/1597 (99%)	3110 bits (1569)	0	2295	2894	37.2507	43.8761	-0.29636	0.974365
Att1	Cutin synthesis	AT4G00360	MLOC_75020	Unigene25223_All	1971	1612/1748 (92%)	2387 bits (1204)	0	2527	3232	33.275	39.7524	-0.3168	0.969594
Cyp86a2	Regulation	At4g00360	MLOC_75020.2	Unigene25223_All	1971	1612/1748 (92%)	2387 bits (1204)	0	2527	3232	33.275	39.7524	-0.3168	0.969594
Cyp86a4	Regulation	At1G01600	MLOC_75020.2	Unigene25223_All	1971	1612/1748 (92%)	2387 bits (1204)	0	2527	3232	33.275	39.7524	-0.3168	0.969594
Lcr	Cutin synthesis	AT2G45970	MLOC_75020.2	Unigene25223_All	1971	1612/1748 (92%)	2387 bits (1204)	0	2527	3232	33.275	39.7524	-0.3168	0.969594
Abcg11/Wbc11/Cof1/Dso	Secretion	At1g17840	AK357308	Unigene11833_All	1178	1178/1178 (100%)	2335 bits (1178)	0	109	140	2.4015	2.8811	-0.3193	0.935615
Bdg1	Polymerization?	AT1G64670	MLOC_52191	Unigene46873_All	1403	708/708 (100%)	1403 bits (708)	0	2014	2603	35.1755	42.4652	-0.33186	0.953803
Ltpg2	Secretion	At3G43720	AK362474	Unigene20814_All	438	399/400 (99%)	785 bits (396)	0	4600	5986	272.574	331.315	-0.34182	0.976849
Se	Regulation	AF311221	AK365615	Unigene42429_All	1737	1532/1535 (99%)	3019 bits (1523)	0	301	401	4.4975	5.5966	-0.37423	0.843847
Ltpg1	Secretion	AT1G27950	MLOC_13303.1	Unigene17239_All	997	828/830 (99%)	1629 bits (822)	0	5535	7390	144.086	179.691	-0.37886	0.966059
Cer4	Primary alcohol synthesis	AT4G33790	MLOC_56515.1	Unigene48141_All	1289	918/1106 (83%)	714 bits (360)	0	127	190	2.5571	3.5734	-0.53807	0.635089
Ale1	Regulation	AT1G62340	AK363635	Unigene31554_All		2707/2717 (99%)	5307 bits (2677)	0	14	24	0.1284	0.2056	omits Unigene with mean normalized counts below a filtering threshold
Ltp6	lipid-transfer?	gi|145341639	AK248244.1	Unigene22198_All	1043	620/627 (98%)	1185 bits (598)	0	18143	33406	451.466	776.459	-0.8426	0.999246
Gl15	VLCFA synthesis?	NM_001112420	AK357393	Unigene21158_All	1438	766/814 (94%)	1239 bits (625)	0	63	121	1.1371	2.0399	-0.88855	0.103572
Gl2/Cer2/Cer26	VLCFA synthesis?	AT4G24510	AK361065	Unigene8932_All	584	547/571 (95%)	969 bits (489	0	123	239	5.4663	9.9212	-0.91246	1.00371
Hvabcg31/Eibi1	Secretion/ABCG transportor	gi|339759319	gi|339759319	Unigene32085_All	1774	1762/1774 (99%)	3435 bits (1733)	0	801	3810	11.7187	52.0654	-2.20862	0.137015
Cd1	Cutin synthesis	JF968592	AK375276	no hit found
Cfl1	Regulation	At2g33510	no hit
Dcl1/Hyl1/Tough	Regulation	NM_001197952.1	no hit
Dewax	Regulation	At5g61590	AK368341	no hit found
Far6	Wax synthesis	At3g56700	AK373931	no hit found
Gdsl1	Regulation	SGN-U585129	AK375276	no hit found
Irg1	Regulation	gi|357482390	MLOC_76450.1	no hit found
Ltl1	Cutin synthesis?	At3G04290	AK375276	no hit found
Palm1	Regulation	gi|308154455,	MLOC_76450.1	no hit found
