# Supplementary material for: Comparative transcriptome profile of the leaf elongation zone of wild barley (Hordeum spontaneum) eibi1 mutant and its isogenic wild type
Source: Genet Mol Biol. 2017 Oct 23;40(4):834–43. doi: 10.1590/1678-4685-GMB-2016-0321 (PMC5738607; doi:10.1590/1678-4685-GMB-2016-0321)
Supplement: Supplementary file 10 [file 1415-4757-gmb-1678-4685-GMB-2016-0321-Suppl10.xlsx]

## Sheet: Table S10
Genetics and Molecular Biology Copyright © 2017, Sociedade Brasileira de Genética. Printed in Brazil
Table S10 - Experimental validation using qRT-PCR and primer sequences for qRT-PCR expression analysis.
Unigene_All	Related function or gene names	Barley Gene	Forward primer	Reverse primer	Log2(FC) eibi1 versus 23-19
					mRNA-Seq	qRT-PCR
Unigene78255_All	jasmonate induced protein	Horvu2Hr1g114220	AATCCGTGGTGACTTACT	ATCTTATCCTCTGCTGTGTA	10.9	2.52
Unigene78052_All	heat-shock protein	Horvu2Hr1g005170	AAGAACCTCGTCAAGAAGT	TCGTAGAACTTGGCGTAG	8.7	2.47
Unigene78045_All	Xylanase inhibitor C-terminal	MLOC_12836	ACTCGTCGTTATTTACATC	ACAATGATAGGCAACTTC	9.09	2.49
Unigene51244_All	jasmonate induced protein	Horvu3Hr1g117440	GCGATTGGTTGTTCTCTT	GATGTCAGCCTTGGAAAC	2.8	1.03
Unigene77099_All	Jacalin-like lectin domain	MLOC_75811	CATCCGTATGGTTAGTATGAC	TTATCGGTGCCCACATAG	13.6	1.47
Unigene43623_All	Plant thionin	Horvu5Hr1g112060	GAGTATTAAGAGTGTGGTCATT	GCAAGTGTTGTAGCAGTT	-3.8	-1.75
Unigene55562_All	GDSL esterase/lipase	HORVU1Hr1G038730	ACAATAACTACCTGATGAC	GATGTTCACGAATTGGAT	-11.05	-2.15
Unigene66257_All	Wir1a	Horvu5Hr1G010130	CAGCACACTTTACAAATG	TAGAGACGGTATTACTGT	12.1	2.76
Unigene68601_All	Cysteine-rich secretory protein family	MLOC_12581	GTGCAGGTTGACGAAATC	GCATCTTCCAAGAGTAGT	9.15	1.85
Unigene78121_All	jasmonate induced protein	Horvu2Hr1g114230	CCGTCACAGATTCAGAATG	CAAGAGAAGAGCCAGTCA	9.7	2.22
